# Supplementary material for: Ultrafast evolution and transient phases of a prototype out-of-equilibrium Mott-Hubbard material
Source: Nat Commun. 2019 Sep 6;10:4034. doi: 10.1038/s41467-019-11743-3 (PMC6731218; doi:10.1038/s41467-019-11743-3)
Supplement: Supplementary file 1 — Source Data [file 41467_2019_11743_MOESM1_ESM.zip]

Archive with 22 entries (22 files):
- Sample1a Fluence 15,5mJ.csv
- Sample1a Fluence 23,4mJ.csv
- Sample1a Fluence 2mJ.csv
- Sample1a Fluence 3,6mJ.csv
- Sample1a Fluence 9,2mJ.csv
- Sample1b Fluence 16mJ.csv
- Sample1b Fluence 25mJ.csv
- Sample1b Fluence 3,8mJ.csv
- Sample1b Fluence 9,5mJ.csv
- Sample2 Fluence 0,5mJ.csv
- Sample2 Fluence 0,7mJ.csv
- Sample2 Fluence 1,5mJ.csv
- Sample2 Fluence 1mJ.csv
- Sample2 Fluence 2,5mJ.csv
- Sample2 Fluence 2mJ.csv
- Sample2 Fluence 3,8mJ.csv
- Sample2 Fluence 3mJ.csv
- Sample2 Fluence 8mJ.csv
- Sample3 Fluence 10mJ.csv
- Sample3 Fluence 2,93mJ.csv
- Sample3 Fluence 7,66mJ.csv
- File information.txt
