# Supplementary material for: Ultrafast evolution and transient phases of a prototype out-of-equilibrium Mott-Hubbard material
Source: Nat Commun. 2019 Sep 6;10:4034. doi: 10.1038/s41467-019-11743-3 (PMC6731218; doi:10.1038/s41467-019-11743-3)
Supplement: Supplementary file 1 — Source Data [file 41467_2019_11743_MOESM1_ESM.zip › Sample1a Fluence 15,5mJ.csv]

x296	tcut_296_DIF_FFT
0	0.090801
0.142069	0.211731
0.284138	0.204273
0.426208	0.0999378
0.568277	0.0327422
0.710346	0.0505973
0.852415	0.0438031
0.994485	0.00446113
1.13655	0.00965336
1.27862	0.0276507
1.42069	0.0166378
1.56276	0.0355913
1.70483	0.0881248
1.8469	0.0891287
1.98897	0.0387722
2.13104	0.0091924
2.27311	0.00847055
2.41518	0.00872925
2.55725	0.00965033
2.69932	0.013557
2.84138	0.0168177
2.98345	0.0217508
3.12552	0.029333
3.26759	0.0349911
3.40966	0.0317752
3.55173	0.0240771
3.6938	0.0224408
3.83587	0.0178944
3.97794	0.00924691
4.12001	0.0202531
4.26208	0.0366543
4.40415	0.021032
4.54622	0.000546315
4.68828	0.01203
4.83035	0.0293796
4.97242	0.0461496
5.11449	0.0781384
5.25656	0.0931941
5.39863	0.105571
5.5407	0.149436
5.68277	0.147448
5.82484	0.138253
5.96691	0.286718
6.10898	0.472071
6.25105	0.596332
6.39312	0.901253
6.53518	1.26936
6.67725	1.51867
6.81932	2.31063
6.96139	3.85766
7.10346	5.2746
7.24553	6.65101
7.3876	8.62121
7.52967	9.88815
7.67174	8.99995
7.81381	6.93944
7.95588	5.08946
8.09795	3.45689
8.24002	2.08326
8.38208	1.39052
8.52415	1.18676
8.66622	0.982081
8.80829	0.709186
8.95036	0.546587
9.09243	0.488835
9.2345	0.394121
9.37657	0.285831
9.51864	0.245972
9.66071	0.259204
9.80278	0.374866
9.94485	0.54455
10.0869	0.539801
10.229	0.387934
10.3711	0.318813
10.5131	0.371159
10.6552	0.416201
10.7973	0.298356
10.9393	0.116409
11.0814	0.154198
11.2235	0.24352
11.3655	0.139174
11.5076	0.12454
11.6497	0.213762
11.7917	0.12031
11.9338	0.0889433
12.0759	0.200713
12.218	0.12357
12.36	0.0750337
12.5021	0.228818
12.6442	0.189474
12.7862	0.0371852
12.9283	0.0802018
13.0704	0.0874025
13.2124	0.0153429
13.3545	0.0647308
13.4966	0.0842519
13.6386	0.0453898
13.7807	0.121956
13.9228	0.190267
14.0649	0.149894
14.2069	0.113757
14.349	0.0847802
14.4911	0.0410796
14.6331	0.028674
14.7752	0.0339084
14.9173	0.0421407
15.0593	0.0652262
15.2014	0.088053
15.3435	0.0801206
15.4855	0.0359876
15.6276	0.0268073
15.7697	0.067708
15.9118	0.0504454
16.0538	0.00174872
16.1959	0.0193946
16.338	0.0236232
16.48	0.00854272
16.6221	0.0913929
16.7642	0.172908
16.9062	0.118709
17.0483	0.0348961
17.1904	0.018196
17.3324	0.0193383
17.4745	0.00489117
17.6166	0.00283489
17.7587	0.0256759
17.9007	0.0353517
18.0428	0.0299456
18.1849	0.0539283
18.3269	0.0618751
18.469	0.0222373
18.6111	0.0315471
18.7531	0.0734494
18.8952	0.0429955
19.0373	0.0185467
19.1793	0.0567198
19.3214	0.0445666
19.4635	0.00315073
19.6056	0.0344333
19.7476	0.0678736
19.8897	0.0581676
20.0318	0.0719209
20.1738	0.0856807
20.3159	0.0754022
20.458	0.0842651
20.6	0.0659314
20.7421	0.010152
20.8842	0.00596144
21.0262	0.013465
21.1683	0.011344
21.3104	0.101162
21.4525	0.161833
21.5945	0.0604628
21.7366	0.00738121
21.8787	0.0651519
22.0207	0.0480946
22.1628	0.0217863
22.3049	0.0592303
22.4469	0.042376
22.589	0.0215562
22.7311	0.0356237
22.8731	0.0152453
23.0152	0.0782912
23.1573	0.181216
23.2994	0.0984834
23.4414	0.0070701
23.5835	0.0741891
23.7256	0.0724357
23.8676	0.00683874
24.0097	0.0418374
24.1518	0.0509149
24.2938	0.00416766
24.4359	0.0287296
24.578	0.0629501
24.72	0.0485268
24.8621	0.0274264
25.0042	0.00438551
25.1463	0.00533198
25.2883	0.0180735
25.4304	0.00328105
25.5725	0.0149802
25.7145	0.0385676
25.8566	0.0166851
25.9987	0.0206282
26.1407	0.0494578
26.2828	0.0272871
26.4249	0.011415
26.5669	0.0267937
26.709	0.0148984
26.8511	0.00169244
26.9932	0.00671849
27.1352	0.00662325
27.2773	0.0167162
27.4194	0.0256335
27.5614	0.0189206
27.7035	0.0193254
27.8456	0.0146446
27.9876	0.004715
28.1297	0.0118152
28.2718	0.010668
28.4138	0.00158823
28.5559	0.0136828
28.698	0.026367
28.8401	0.0272462
28.9821	0.0257919
29.1242	0.0165479
29.2663	0.00967933
29.4083	0.00828845
29.5504	0.00661886
29.6925	0.0171924
29.8345	0.0224412
29.9766	0.011875
30.1187	0.0177081
30.2607	0.0240573
30.4028	0.00923955
30.5449	0.0112045
30.687	0.0243936
30.829	0.0134644
30.9711	0.00256464
31.1132	0.010572
31.2552	0.0162318
31.3973	0.0113546
31.5394	0.00856442
31.6814	0.0138704
31.8235	0.0107518
31.9656	0.00181925
32.1076	0.0143454
32.2497	0.0244776
32.3918	0.00907098
32.5339	0.00903772
32.6759	0.0223869
32.818	0.0147551
32.9601	0.0118064
33.1021	0.0224784
33.2442	0.0218201
33.3863	0.0159168
33.5283	0.00860043
33.6704	0.00631758
33.8125	0.0192636
33.9545	0.0186672
34.0966	0.00539488
34.2387	0.0110413
34.3808	0.0152981
34.5228	0.00936934
34.6649	0.0126239
34.807	0.0103744
34.949	0.00660666
35.0911	0.0142157
35.2332	0.0116249
35.3752	0.00813698
35.5173	0.0152722
35.6594	0.0108695
35.8014	0.00810221
35.9435	0.0151332
36.0856	0.0105304
36.2277	0.00952693
36.3697	0.00762544
