# Supplementary material for: Ultrafast evolution and transient phases of a prototype out-of-equilibrium Mott-Hubbard material
Source: Nat Commun. 2019 Sep 6;10:4034. doi: 10.1038/s41467-019-11743-3 (PMC6731218; doi:10.1038/s41467-019-11743-3)
Supplement: Supplementary file 1 — Source Data [file 41467_2019_11743_MOESM1_ESM.zip › Sample1a Fluence 23,4mJ.csv]

x280	tcut_280_DIF_FFT
0	0.160294
0.141663	0.424716
0.283326	0.486986
0.424989	0.278587
0.566652	0.0637594
0.708315	0.0793709
0.849978	0.14517
0.991641	0.103773
1.1333	0.068048
1.27497	0.0872819
1.41663	0.0692323
1.55829	0.028291
1.69996	0.0347439
1.84162	0.0447351
1.98328	0.0230438
2.12494	0.0319013
2.26661	0.0724615
2.40827	0.0648729
2.54993	0.0200438
2.6916	0.0176321
2.83326	0.0433038
2.97492	0.0345615
3.11659	0.0198774
3.25825	0.0506053
3.39991	0.0835137
3.54157	0.0693611
3.68324	0.0485477
3.8249	0.0478083
3.96656	0.0290737
4.10823	0.0148474
4.24989	0.0647
4.39155	0.111916
4.53322	0.0756397
4.67488	0.0592729
4.81654	0.151921
4.95821	0.225973
5.09987	0.202026
5.24153	0.197355
5.38319	0.236033
5.52486	0.239634
5.66652	0.297751
5.80818	0.45538
5.94985	0.508553
6.09151	0.507472
6.23317	0.874988
6.37484	1.59616
6.5165	2.1538
6.65816	2.54167
6.79982	3.33173
6.94149	4.79639
7.08315	7.03546
7.22481	10.366
7.36648	14.2269
7.50814	16.5161
7.6498	15.5185
7.79147	11.9233
7.93313	7.96239
8.07479	5.20895
8.21645	3.7572
8.35812	2.85858
8.49978	1.94404
8.64144	1.1922
8.78311	0.9886
8.92477	1.07943
9.06643	0.940929
9.2081	0.64367
9.34976	0.53155
9.49142	0.528619
9.63308	0.490579
9.77475	0.586563
9.91641	0.792395
10.0581	0.763982
10.1997	0.506389
10.3414	0.392691
10.4831	0.477849
10.6247	0.511044
10.7664	0.464414
10.9081	0.446112
11.0497	0.381606
11.1914	0.23666
11.333	0.200015
11.4747	0.329133
11.6164	0.389936
11.758	0.267413
11.8997	0.166148
12.0414	0.225749
12.183	0.293077
12.3247	0.247677
12.4663	0.199771
12.608	0.204959
12.7497	0.170442
12.8913	0.161054
13.033	0.327793
13.1747	0.49333
13.3163	0.379741
13.458	0.170956
13.5996	0.19683
13.7413	0.293594
13.883	0.177783
14.0246	0.058342
14.1663	0.190373
14.308	0.342289
14.4496	0.289172
14.5913	0.230514
14.733	0.307079
14.8746	0.340064
15.0163	0.270319
15.1579	0.260455
15.2996	0.315056
15.4413	0.284037
15.5829	0.162246
15.7246	0.0649831
15.8663	0.0491104
16.0079	0.0985381
16.1496	0.14918
16.2912	0.141291
16.4329	0.111647
16.5746	0.114967
16.7162	0.104593
16.8579	0.0578654
16.9996	0.0553039
17.1412	0.0921078
17.2829	0.0646959
17.4245	0.00564311
17.5662	0.0281178
17.7079	0.080832
17.8495	0.0580563
17.9912	0.0125521
18.1329	0.0205385
18.2745	0.042752
18.4162	0.0538977
18.5579	0.0761385
18.6995	0.0726333
18.8412	0.026811
18.9828	0.0251738
19.1245	0.0895972
19.2662	0.10991
19.4078	0.0500583
19.5495	0.00633953
19.6912	0.0213384
19.8328	0.0396446
19.9745	0.0325479
20.1161	0.0201888
20.2578	0.0194716
20.3995	0.0406738
20.5411	0.0714746
20.6828	0.0682009
20.8245	0.0263298
20.9661	0.0035098
21.1078	0.0238763
21.2495	0.0405971
21.3911	0.0245247
21.5328	0.0105856
21.6744	0.0320993
21.8161	0.061567
21.9578	0.0492511
22.0994	0.0138088
22.2411	0.0403731
22.3828	0.140686
22.5244	0.194501
22.6661	0.1248
22.8077	0.0283798
22.9494	0.0124026
23.0911	0.0313715
23.2327	0.0173328
23.3744	0.0185704
23.5161	0.0743118
23.6577	0.109262
23.7994	0.0742197
23.941	0.0402793
24.0827	0.0576308
24.2244	0.0672937
24.366	0.0292833
24.5077	0.00285894
24.6494	0.0342562
24.791	0.0766823
24.9327	0.0738753
25.0744	0.0385867
25.216	0.0127694
25.3577	0.0107325
25.4993	0.022272
25.641	0.0329303
25.7827	0.0330172
25.9243	0.0243672
26.066	0.0145145
26.2077	0.00533183
26.3493	0.00152339
26.491	0.0159615
26.6326	0.0465738
26.7743	0.0677145
26.916	0.0615866
27.0576	0.038281
27.1993	0.0179893
27.341	0.0112282
27.4826	0.0133751
27.6243	0.0104345
27.7659	0.00237137
27.9076	0.0109302
28.0493	0.0409373
28.1909	0.0605308
28.3326	0.0496999
28.4743	0.0297415
28.6159	0.0191733
28.7576	0.0101911
28.8993	0.00400343
29.0409	0.0131778
29.1826	0.0260892
29.3242	0.0226522
29.4659	0.012229
29.6076	0.0112315
29.7492	0.013079
29.8909	0.0139742
30.0326	0.0255705
30.1742	0.0405188
30.3159	0.0352529
30.4575	0.0163803
30.5992	0.0132549
30.7409	0.0260456
30.8825	0.0295729
31.0242	0.0192529
31.1659	0.0108845
31.3075	0.00909594
31.4492	0.00942544
31.5908	0.0139843
31.7325	0.0214569
31.8742	0.0217425
32.0158	0.0143489
32.1575	0.0106514
32.2992	0.0138998
32.4408	0.0187253
32.5825	0.0250922
32.7242	0.0321289
32.8658	0.0315117
33.0075	0.0235358
33.1491	0.019751
33.2908	0.0206422
33.4325	0.0165583
33.5741	0.0110519
33.7158	0.0140289
33.8575	0.0193511
33.9991	0.0169041
34.1408	0.0122927
34.2824	0.0130514
34.4241	0.015054
34.5658	0.0153321
34.7074	0.0170783
34.8491	0.018868
34.9908	0.0175606
35.1324	0.0162478
35.2741	0.0168069
35.4158	0.0161893
35.5574	0.0149242
35.6991	0.0159026
35.8407	0.0171295
35.9824	0.0164175
36.1241	0.015716
36.2657	0.00788348
