# Supplementary material for: Ultrafast evolution and transient phases of a prototype out-of-equilibrium Mott-Hubbard material
Source: Nat Commun. 2019 Sep 6;10:4034. doi: 10.1038/s41467-019-11743-3 (PMC6731218; doi:10.1038/s41467-019-11743-3)
Supplement: Supplementary file 1 — Source Data [file 41467_2019_11743_MOESM1_ESM.zip › Sample1a Fluence 2mJ.csv]

x340	tcut_340_DIF_FFT
0	0.000133763
0.143011	0.00451075
0.286021	0.0128002
0.429032	0.0166606
0.572043	0.0125575
0.715053	0.00492557
0.858064	0.000462473
1.00107	0.000980207
1.14409	0.00296489
1.2871	0.00319701
1.43011	0.00262603
1.57312	0.00384494
1.71613	0.00635882
1.85914	0.00669161
2.00215	0.00354802
2.14516	0.000846985
2.28817	0.00360897
2.43118	0.0111867
2.57419	0.0168508
2.7172	0.0155191
2.86021	0.0106981
3.00322	0.0112746
3.14623	0.020595
3.28925	0.0306418
3.43226	0.0296823
3.57527	0.0162385
3.71828	0.00344844
3.86129	0.00719131
4.0043	0.0293931
4.14731	0.054397
4.29032	0.0630813
4.43333	0.0505502
4.57634	0.0294448
4.71935	0.0163366
4.86236	0.016195
5.00537	0.0206195
5.14838	0.0196281
5.2914	0.0126106
5.43441	0.00684335
5.57742	0.00715975
5.72043	0.0100035
5.86344	0.00876908
6.00645	0.00342786
6.14946	0.00240834
6.29247	0.0139372
6.43548	0.036418
6.57849	0.0587723
6.7215	0.0708388
6.86451	0.0732475
7.00752	0.0770083
7.15053	0.0936354
7.29354	0.125295
7.43656	0.163037
7.57957	0.192861
7.72258	0.203448
7.86559	0.190575
8.0086	0.157737
8.15161	0.114651
8.29462	0.0740921
8.43763	0.0467409
8.58064	0.0357852
8.72365	0.0352701
8.86666	0.034681
9.00967	0.0270496
9.15268	0.0140717
9.29569	0.00375498
9.4387	0.00266787
9.58172	0.00977618
9.72473	0.0173652
9.86774	0.0180016
10.0107	0.0110322
10.1538	0.00272359
10.2968	0.000108281
10.4398	0.0043768
10.5828	0.0100105
10.7258	0.0105013
10.8688	0.00529899
11.0118	0.00126866
11.1548	0.00684163
11.2978	0.0238963
11.4409	0.044844
11.5839	0.0579175
11.7269	0.0562166
11.8699	0.0426184
12.0129	0.0265151
12.1559	0.015821
12.2989	0.0116291
12.4419	0.00972747
12.5849	0.00640154
12.728	0.00234139
12.871	0.00120435
13.014	0.00507529
13.157	0.0117981
13.3	0.0166496
13.443	0.0163134
13.586	0.0112801
13.729	0.00492233
13.872	0.000730488
14.015	0.000305055
14.1581	0.00326518
14.3011	0.00833617
14.4441	0.0143139
14.5871	0.0202805
14.7301	0.0252701
14.8731	0.0279512
15.0161	0.0268773
15.1591	0.0214649
15.3021	0.0130752
15.4452	0.00496735
15.5882	0.000479752
15.7312	0.000570942
15.8742	0.00306381
16.0172	0.00475922
16.1602	0.00465573
16.3032	0.00494793
16.4462	0.00849061
16.5892	0.0152667
16.7323	0.0217851
16.8753	0.0243058
17.0183	0.0224749
17.1613	0.0193313
17.3043	0.0177145
17.4473	0.0172792
17.5903	0.0156398
17.7333	0.0122197
17.8763	0.00995998
18.0193	0.0123888
18.1624	0.0191248
18.3054	0.0251284
18.4484	0.0250435
18.5914	0.0182152
18.7344	0.00908715
18.8774	0.00275463
19.0204	0.000647288
19.1634	0.000734817
19.3064	0.00120012
19.4495	0.00273561
19.5925	0.00680143
19.7355	0.0124291
19.8785	0.0160061
20.0215	0.0147614
20.1645	0.00998311
20.3075	0.00606129
20.4505	0.00619132
20.5935	0.00937639
20.7365	0.011826
20.8796	0.0109251
21.0226	0.00740471
21.1656	0.00382776
21.3086	0.00172982
21.4516	0.000749936
21.5946	0.000162116
21.7376	0.00030753
21.8806	0.00199673
22.0236	0.00487855
22.1667	0.00715511
22.3097	0.00721761
22.4527	0.00526574
22.5957	0.00297763
22.7387	0.001703
22.8817	0.00134788
23.0247	0.00107004
23.1677	0.000621169
23.3107	0.000586007
23.4538	0.00143715
23.5968	0.00288937
23.7398	0.00445098
23.8828	0.00626223
24.0258	0.00884551
24.1688	0.0119708
24.3118	0.0143109
24.4548	0.0147652
24.5978	0.0140761
24.7408	0.0145689
24.8839	0.0178121
25.0269	0.0225605
25.1699	0.0253743
25.3129	0.0235388
25.4559	0.0174251
25.5989	0.0100321
25.7419	0.00440086
25.8849	0.00157033
26.0279	0.000735976
26.171	0.000766563
26.314	0.00115704
26.457	0.00173614
26.6	0.002111
26.743	0.00186395
26.886	0.00118995
27.029	0.0009224
27.172	0.00170319
27.315	0.00324233
27.458	0.00456437
27.6011	0.00493402
27.7441	0.00438165
27.8871	0.00336405
28.0301	0.00220042
28.1731	0.0010474
28.3161	0.000246843
28.4591	0.000272524
28.6021	0.00111744
28.7451	0.00195901
28.8882	0.00183213
29.0312	0.000768816
29.1742	2.69231e-05
29.3172	0.00087827
29.4602	0.00312921
29.6032	0.00505796
29.7462	0.00500591
29.8892	0.00301782
30.0322	0.000806814
30.1753	9.69248e-05
30.3183	0.00107969
30.4613	0.00247973
30.6043	0.00294897
30.7473	0.00223641
30.8903	0.00108646
31.0333	0.000294941
31.1763	6.54386e-05
31.3193	0.000163879
31.4623	0.000380525
31.6054	0.00066098
31.7484	0.000913667
31.8914	0.000951157
32.0344	0.000728786
32.1774	0.000523105
32.3204	0.000711977
32.4634	0.00134946
32.6064	0.0020403
32.7494	0.00228681
32.8925	0.00193088
33.0355	0.00123281
33.1785	0.000574988
33.3215	0.000166291
33.4645	1.38053e-05
33.6075	5.37518e-05
33.7505	0.000207765
33.8935	0.000349166
34.0365	0.000341953
34.1796	0.00018138
34.3226	4.35283e-05
34.4656	0.00011242
34.6086	0.000354341
34.7516	0.000528525
34.8946	0.000453567
35.0376	0.000217019
35.1806	6.74008e-05
35.3236	0.000119859
35.4666	0.000239854
35.6097	0.000238433
35.7527	0.000115916
35.8957	4.20238e-05
36.0387	0.000115215
36.1817	0.000229855
36.3247	0.000224267
36.4677	0.000102581
36.6107	1.43353e-05
