# Supplementary material for: Ultrafast evolution and transient phases of a prototype out-of-equilibrium Mott-Hubbard material
Source: Nat Commun. 2019 Sep 6;10:4034. doi: 10.1038/s41467-019-11743-3 (PMC6731218; doi:10.1038/s41467-019-11743-3)
Supplement: Supplementary file 1 — Source Data [file 41467_2019_11743_MOESM1_ESM.zip › Sample1a Fluence 3,6mJ.csv]

x332	tcut_332_DIF_FFT
0	8.63788e-06
0.1403	0.00449485
0.280599	0.0159055
0.420899	0.02466
0.561198	0.0209976
0.701498	0.0110179
0.841797	0.00586602
0.982097	0.00316852
1.1224	0.000793276
1.2627	0.00681465
1.403	0.0160058
1.5433	0.0111519
1.68359	0.000570294
1.82389	0.00836148
1.96419	0.0246321
2.10449	0.0203993
2.24479	0.00457888
2.38509	0.00730806
2.52539	0.0231533
2.66569	0.0266366
2.80599	0.0193714
2.94629	0.0154118
3.08659	0.0113702
3.22689	0.00357283
3.36719	3.58914e-05
3.50749	0.000811537
3.64779	0.00098949
3.78809	0.00729441
3.92839	0.0194493
4.06869	0.0195566
4.20899	0.00671858
4.34929	0.003842
4.48959	0.0136323
4.62989	0.0152241
4.77018	0.00723714
4.91048	0.00395912
5.05078	0.00253169
5.19108	0.000429521
5.33138	0.0129047
5.47168	0.0349209
5.61198	0.0365786
5.75228	0.0211168
5.89258	0.0201404
6.03288	0.0257597
6.17318	0.0136163
6.31348	0.0196349
6.45378	0.0863012
6.59408	0.158393
6.73438	0.160831
6.87468	0.153957
7.01498	0.26311
7.15528	0.459985
7.29558	0.567582
7.43588	0.510198
7.57618	0.417466
7.71648	0.415197
7.85678	0.434994
7.99708	0.347188
8.13737	0.199983
8.27767	0.16028
8.41797	0.236776
8.55827	0.252305
8.69857	0.130102
8.83887	0.0133395
8.97917	0.0196886
9.11947	0.066391
9.25977	0.046847
9.40007	0.00407407
9.54037	0.00962226
9.68067	0.0294009
9.82097	0.0226776
9.96127	0.0303283
10.1016	0.0696474
10.2419	0.0770743
10.3822	0.0316033
10.5225	0.00576488
10.6628	0.0345193
10.8031	0.0563141
10.9434	0.0315864
11.0837	0.00612314
11.224	0.0165886
11.3643	0.0317385
11.5046	0.0213402
11.6449	0.00386292
11.7852	0.00039372
11.9255	0.0027271
12.0658	0.00250704
12.2061	0.0049891
12.3464	0.00839905
12.4867	0.00594091
12.627	0.00432069
12.7673	0.0112606
12.9076	0.0182783
13.0479	0.0211339
13.1882	0.0332081
13.3285	0.052389
13.4688	0.0487067
13.6091	0.0168273
13.7494	0.00136616
13.8897	0.0314656
14.03	0.0698801
14.1703	0.0684821
14.3106	0.0366427
14.4509	0.0143431
14.5912	0.0131853
14.7315	0.0213898
14.8718	0.0350669
15.0121	0.0512829
15.1524	0.0554997
15.2927	0.0416401
15.433	0.0266298
15.5733	0.0285316
15.7136	0.042452
15.8539	0.0480609
15.9942	0.0350432
16.1344	0.0142843
16.2747	0.0021351
16.415	0.000206921
16.5553	0.00104884
16.6956	0.00512581
16.8359	0.0132239
16.9762	0.0138531
17.1165	0.00345779
17.2568	0.00262318
17.3971	0.0232868
17.5374	0.041902
17.6777	0.0351291
17.818	0.0157332
17.9583	0.00632298
18.0986	0.00758109
18.2389	0.012582
18.3792	0.0201261
18.5195	0.0227618
18.6598	0.0136361
18.8001	0.00445455
18.9404	0.00642285
19.0807	0.00797583
19.221	0.00149549
19.3613	0.00647752
19.5016	0.0342956
19.6419	0.0583466
19.7822	0.0500689
19.9225	0.0212658
20.0628	0.00656883
20.2031	0.0192422
20.3434	0.039165
20.4837	0.0392937
20.624	0.0188132
20.7643	0.00321442
20.9046	0.00681838
21.0449	0.0143786
21.1852	0.0142547
21.3255	0.0208649
21.4658	0.0412909
21.6061	0.0524154
21.7464	0.0374435
21.8867	0.0136628
22.027	0.0023572
22.1673	0.00143499
22.3076	0.00206342
22.4479	0.00377016
22.5882	0.00524452
22.7285	0.0032021
22.8688	0.000756333
23.0091	0.00134859
23.1494	0.00174648
23.2897	0.000342913
23.43	0.000573757
23.5703	0.00247311
23.7106	0.00279985
23.8509	0.00202937
23.9912	0.00375599
24.1315	0.0135905
24.2718	0.0369097
24.4121	0.06399
24.5524	0.0682163
24.6927	0.0404523
24.833	0.0089617
24.9733	0.00117756
25.1136	0.00746611
25.2539	0.00692288
25.3942	0.00225433
25.5345	0.00460445
25.6748	0.0102157
25.8151	0.012647
25.9554	0.0147442
26.0957	0.0164368
26.236	0.0126238
26.3763	0.0073142
26.5166	0.00910711
26.6569	0.014168
26.7972	0.0123227
26.9375	0.00495999
27.0778	0.00100671
27.2181	0.00158331
27.3584	0.00150447
27.4987	0.000217187
27.639	0.00129315
27.7793	0.00447031
27.9196	0.00537726
28.0599	0.00286055
28.2002	0.00161117
28.3405	0.00481327
28.4808	0.00814068
28.6211	0.00656711
28.7614	0.0032779
28.9017	0.00397616
29.042	0.00648713
29.1823	0.00519858
29.3226	0.00139358
29.4629	6.47022e-05
29.6032	0.00111919
29.7435	0.00146154
29.8838	0.00112393
30.0241	0.00194883
30.1644	0.00434711
30.3047	0.00744347
30.445	0.00893831
30.5853	0.00640637
30.7256	0.00186591
30.8659	0.000666011
31.0062	0.00336298
31.1465	0.00492237
31.2868	0.00338052
31.4271	0.0019417
31.5674	0.00198561
31.7077	0.00149158
31.848	0.000295119
31.9883	0.000384686
32.1286	0.00162758
32.2689	0.00206422
32.4092	0.00127379
32.5495	0.000348367
32.6898	1.27442e-05
32.8301	0.000374132
32.9704	0.00113411
33.1107	0.0015842
33.251	0.00136912
33.3913	0.000958471
33.5316	0.000937071
33.6719	0.00141445
33.8122	0.00199988
33.9525	0.00196239
34.0928	0.00111961
34.2331	0.00049892
34.3734	0.000911622
34.5137	0.00147278
34.654	0.00109446
34.7943	0.000414866
34.9346	0.000520226
35.0749	0.00100017
35.2152	0.000946431
35.3555	0.000620373
35.4958	0.000670682
35.6361	0.000849998
35.7764	0.000703792
35.9167	0.000267344
