# Supplementary material for: Ultrafast evolution and transient phases of a prototype out-of-equilibrium Mott-Hubbard material
Source: Nat Commun. 2019 Sep 6;10:4034. doi: 10.1038/s41467-019-11743-3 (PMC6731218; doi:10.1038/s41467-019-11743-3)
Supplement: Supplementary file 1 — Source Data [file 41467_2019_11743_MOESM1_ESM.zip › Sample1a Fluence 9,2mJ.csv]

x312	tcut_312_DIF_FFT
0	0.0179372
0.140128	0.0360911
0.280256	0.0329033
0.420384	0.0215623
0.560512	0.0067113
0.70064	0.000274758
0.840768	0.00778821
0.980896	0.0207595
1.12102	0.0258883
1.26115	0.0198597
1.40128	0.0109237
1.54141	0.00666759
1.68154	0.0059604
1.82166	0.00481998
1.96179	0.00395009
2.10192	0.00538433
2.24205	0.00683158
2.38218	0.00656425
2.5223	0.00975803
2.66243	0.0204742
2.80256	0.0299745
2.94269	0.0251445
3.08282	0.00933081
3.22294	0.00191055
3.36307	0.0126962
3.5032	0.0284033
3.64333	0.0312603
3.78346	0.0211565
3.92358	0.011264
4.06371	0.00963558
4.20384	0.0138681
4.34397	0.0186414
4.4841	0.0209113
4.62422	0.0212912
4.76435	0.0257283
4.90448	0.041734
5.04461	0.0678121
5.18474	0.0899666
5.32486	0.0938859
5.46499	0.0806316
5.60512	0.0686874
5.74525	0.0791552
5.88538	0.11754
6.0255	0.174922
6.16563	0.253675
6.30576	0.377913
6.44589	0.550058
6.58602	0.708592
6.72614	0.794534
6.86627	0.891789
7.0064	1.22779
7.14653	1.93593
7.28666	2.82424
7.42678	3.46761
7.56691	3.56251
7.70704	3.15387
7.84717	2.52177
7.9873	1.92048
8.12742	1.4453
8.26755	1.069
8.40768	0.738853
8.54781	0.455043
8.68794	0.276948
8.82806	0.234573
8.96819	0.252817
9.10832	0.229165
9.24845	0.177662
9.38858	0.19879
9.5287	0.291071
9.66883	0.312937
9.80896	0.190592
9.94909	0.0479084
10.0892	0.0328831
10.2293	0.108068
10.3695	0.132446
10.5096	0.0828303
10.6497	0.0575081
10.7899	0.0959385
10.93	0.135282
11.0701	0.143576
11.2102	0.165152
11.3504	0.209644
11.4905	0.210088
11.6306	0.135649
11.7708	0.0559728
11.9109	0.0416436
12.051	0.0685564
12.1911	0.0716721
12.3313	0.0404706
12.4714	0.0109097
12.6115	0.00086963
12.7516	8.07319e-05
12.8918	0.000788354
13.0319	0.00242146
13.172	0.00140551
13.3122	0.000481485
13.4523	0.0122449
13.5924	0.0362408
13.7325	0.0517205
13.8727	0.0486652
14.0128	0.0440782
14.1529	0.0502373
14.2931	0.0504599
14.4332	0.0292013
14.5733	0.00498301
14.7134	0.0048662
14.8536	0.0214696
14.9937	0.0270663
15.1338	0.0204403
15.274	0.0236872
15.4141	0.0354148
15.5542	0.0290758
15.6943	0.00752364
15.8345	0.0151017
15.9746	0.0689951
16.1147	0.116471
16.2548	0.1009
16.395	0.0445888
16.5351	0.0182169
16.6752	0.0413922
16.8154	0.0648442
16.9555	0.0505016
17.0956	0.0184613
17.2357	0.00257479
17.3759	0.00333548
17.516	0.00513418
17.6561	0.00731672
17.7963	0.0163956
17.9364	0.0292724
18.0765	0.0398608
18.2166	0.0463507
18.3568	0.0451678
18.4969	0.0345391
18.637	0.0248654
18.7772	0.026438
18.9173	0.0302232
19.0574	0.0223915
19.1975	0.010545
19.3377	0.0101881
19.4778	0.0152392
19.6179	0.0114577
19.758	0.00743002
19.8982	0.01831
20.0383	0.031043
20.1784	0.0244325
20.3186	0.0128675
20.4587	0.0271972
20.5988	0.0592118
20.7389	0.0694309
20.8791	0.0472305
21.0192	0.0208446
21.1593	0.00899115
21.2995	0.00356089
21.4396	0.00012502
21.5797	0.00587068
21.7198	0.0152235
21.86	0.0132036
22.0001	0.00427242
22.1402	0.00589815
22.2804	0.0153784
22.4205	0.0148145
22.5606	0.00599916
22.7007	0.00812324
22.8409	0.0222831
22.981	0.0286146
23.1211	0.0189124
23.2612	0.00590089
23.4014	0.000370353
23.5415	0.00172928
23.6816	0.00986796
23.8218	0.0262173
23.9619	0.0437179
24.102	0.0509966
24.2421	0.0449949
24.3823	0.030539
24.5224	0.0138251
24.6625	0.0029787
24.8027	0.00494993
24.9428	0.0155369
25.0829	0.0228917
25.223	0.0239506
25.3632	0.02525
25.5033	0.0280936
25.6434	0.028613
25.7836	0.0300967
25.9237	0.0366178
26.0638	0.0383508
26.2039	0.0249276
26.3441	0.00865041
26.4842	0.00949561
26.6243	0.0213604
26.7645	0.0208854
26.9046	0.00702815
27.0447	0.00209509
27.1848	0.0131567
27.325	0.0222346
27.4651	0.0185186
27.6052	0.012744
27.7453	0.0135171
27.8855	0.0136041
28.0256	0.00722573
28.1657	0.00117721
28.3059	0.00145982
28.446	0.00402701
28.5861	0.00419649
28.7262	0.00354867
28.8664	0.00434363
29.0065	0.00603443
29.1466	0.00810981
29.2868	0.00975565
29.4269	0.00855066
29.567	0.00480451
29.7071	0.00313882
29.8473	0.00522825
29.9874	0.00657889
30.1275	0.00441692
30.2677	0.00203105
30.4078	0.00184508
30.5479	0.00160719
30.688	0.000509799
30.8282	0.0014249
30.9683	0.00435099
31.1084	0.00502881
31.2485	0.00228663
31.3887	0.000103924
31.5288	0.0010257
31.6689	0.00334726
31.8091	0.00508659
31.9492	0.00570694
32.0893	0.00473188
32.2294	0.00281753
32.3696	0.00225633
32.5097	0.00331301
32.6498	0.00340877
32.79	0.00217777
32.9301	0.00245758
33.0702	0.00443868
33.2103	0.00484613
33.3505	0.00344854
33.4906	0.00364208
33.6307	0.00548735
33.7709	0.00540973
33.911	0.00340796
34.0511	0.00307281
34.1912	0.00447813
34.3314	0.00458576
34.4715	0.00385109
34.6116	0.00485848
34.7517	0.00611097
34.8919	0.0047324
35.032	0.00282287
35.1721	0.00373441
35.3123	0.00538876
35.4524	0.00446195
35.5925	0.00301175
35.7326	0.00401147
35.8728	0.00260308
