# Supplementary material for: Ultrafast evolution and transient phases of a prototype out-of-equilibrium Mott-Hubbard material
Source: Nat Commun. 2019 Sep 6;10:4034. doi: 10.1038/s41467-019-11743-3 (PMC6731218; doi:10.1038/s41467-019-11743-3)
Supplement: Supplementary file 1 — Source Data [file 41467_2019_11743_MOESM1_ESM.zip › Sample1b Fluence 16mJ.csv]

x290	tcut_290_DIF_FFT
0	0.0113827
0.141696	0.0337402
0.283391	0.0399544
0.425087	0.0203958
0.566783	0.00581589
0.708478	0.0142368
0.850174	0.0202089
0.99187	0.0119442
1.13357	0.00571774
1.27526	0.00557098
1.41696	0.00343436
1.55865	0.000634522
1.70035	7.7835e-05
1.84204	0.000522989
1.98374	0.00325903
2.12544	0.00669593
2.26713	0.00636342
2.40883	0.00571439
2.55052	0.0085338
2.69222	0.00856349
2.83391	0.0030552
2.97561	1.16461e-05
3.11731	0.00243931
3.259	0.0039251
3.4007	0.00205641
3.54239	0.00110178
3.68409	0.0032493
3.82578	0.0062364
3.96748	0.00704775
4.10917	0.00450953
4.25087	0.000779941
4.39257	0.000806865
4.53426	0.00601094
4.67596	0.00908821
4.81765	0.00435318
4.95935	4.32547e-06
5.10104	0.00342105
5.24274	0.00518339
5.38444	0.000786524
5.52613	0.0035859
5.66783	0.0134702
5.80952	0.0147542
5.95122	0.0148044
6.09291	0.0267157
6.23461	0.0325646
6.37631	0.0294943
6.518	0.0521143
6.6597	0.0930919
6.80139	0.112164
6.94309	0.152553
7.08478	0.289479
7.22648	0.479026
7.36818	0.648476
7.50987	0.848503
7.65157	1.08766
7.79326	1.16409
7.93496	0.924933
8.07665	0.540584
8.21835	0.28633
8.36005	0.206863
8.50174	0.178703
8.64344	0.140321
8.78513	0.105922
8.92683	0.0776258
9.06852	0.0538022
9.21022	0.0480297
9.35192	0.0518412
9.49361	0.0383318
9.63531	0.0173208
9.777	0.0274725
9.9187	0.0623516
10.0604	0.0673816
10.2021	0.0317806
10.3438	0.0134208
10.4855	0.0390507
10.6272	0.0587158
10.7689	0.0378832
10.9106	0.00998302
11.0523	0.0059124
11.194	0.0156034
11.3357	0.0299512
11.4774	0.0440252
11.619	0.0376662
11.7607	0.0142374
11.9024	0.00938183
12.0441	0.0236675
12.1858	0.0212959
12.3275	0.00647433
12.4692	0.0122828
12.6109	0.0275711
12.7526	0.0211483
12.8943	0.00452226
13.036	0.00172337
13.1777	0.00446638
13.3194	0.00135973
13.4611	0.000761951
13.6028	0.00614584
13.7445	0.0112225
13.8862	0.0155812
14.0279	0.0179176
14.1696	0.0124103
14.3113	0.00363018
14.453	0.0029316
14.5947	0.0102583
14.7364	0.0159053
14.878	0.0141815
15.0197	0.00802276
15.1614	0.0044201
15.3031	0.00570224
15.4448	0.00870013
15.5865	0.0126641
15.7282	0.0156184
15.8699	0.0104734
16.0116	0.00263332
16.1533	0.00943675
16.295	0.025438
16.4367	0.0261522
16.5784	0.013938
16.7201	0.0110522
16.8618	0.014716
17.0035	0.0105204
17.1452	0.00628145
17.2869	0.00957243
17.4286	0.00870247
17.5703	0.00173604
17.712	0.00141674
17.8537	0.0057148
17.9954	0.00379297
18.137	0.000116281
18.2787	0.00227053
18.4204	0.00489539
18.5621	0.00331301
18.7038	0.00289133
18.8455	0.00729655
18.9872	0.0109887
19.1289	0.00750104
19.2706	0.000956398
19.4123	0.00230875
19.554	0.0121058
19.6957	0.020128
19.8374	0.0226289
19.9791	0.0212567
20.1208	0.0133719
20.2625	0.00280675
20.4042	0.000799145
20.5459	0.00600158
20.6876	0.0105943
20.8293	0.0170266
20.971	0.0210665
21.1127	0.0108907
21.2544	0.000131219
21.396	0.00932161
21.5377	0.0199182
21.6794	0.0102204
21.8211	0.00268494
21.9628	0.0139273
22.1045	0.018243
22.2462	0.00623072
22.3879	0.00305962
22.5296	0.0102621
22.6713	0.00756816
22.813	0.000470282
22.9547	0.00171096
23.0964	0.00255233
23.2381	0.00022643
23.3798	0.00347368
23.5215	0.00534165
23.6632	0.000520352
23.8049	0.00496591
23.9466	0.020073
24.0883	0.0223515
24.23	0.00853636
24.3717	9.91382e-05
24.5134	0.0027391
24.655	0.00505739
24.7967	0.00342716
24.9384	0.0010617
25.0801	0.00111889
25.2218	0.00653818
25.3635	0.0117619
25.5052	0.00779329
25.6469	0.00074159
25.7886	0.00140127
25.9303	0.00427486
26.072	0.00224282
26.2137	0.00173141
26.3554	0.00460034
26.4971	0.0032518
26.6388	0.000512174
26.7805	0.00403413
26.9222	0.00738582
27.0639	0.00352447
27.2056	0.000151689
27.3473	0.00270413
27.489	0.00445936
27.6307	0.00265635
27.7724	0.00211189
27.914	0.00292423
28.0557	0.0022068
28.1974	0.00135532
28.3391	0.00142116
28.4808	0.000859458
28.6225	0.000271303
28.7642	0.000645867
28.9059	0.000582058
29.0476	0.000256766
29.1893	0.00121611
29.331	0.00216284
29.4727	0.00193355
29.6144	0.00226813
29.7561	0.0031595
29.8978	0.00246969
30.0395	0.000897049
30.1812	0.000347665
30.3229	0.000324951
30.4646	0.000536124
30.6063	0.00163737
30.748	0.00230399
30.8897	0.00138252
31.0314	0.000552158
31.173	0.000756119
31.3147	0.000883029
31.4564	0.00119368
31.5981	0.00239341
31.7398	0.00295848
31.8815	0.00194543
32.0232	0.000880881
32.1649	0.000683067
32.3066	0.000861088
32.4483	0.0014209
32.59	0.00218451
32.7317	0.00225725
32.8734	0.00179457
33.0151	0.00168188
33.1568	0.00170298
33.2985	0.00128231
33.4402	0.000749775
33.5819	0.00062907
33.7236	0.00100745
33.8653	0.00171484
34.007	0.00230876
34.1487	0.00231833
34.2904	0.0017092
34.4321	0.00095284
34.5737	0.000770199
34.7154	0.00128099
34.8571	0.00155935
34.9988	0.00112601
35.1405	0.000847752
35.2822	0.00114088
35.4239	0.00125602
35.5656	0.00105391
35.7073	0.00108626
35.849	0.00120479
35.9907	0.00114805
36.1324	0.00121419
36.2741	0.000665274
