# Supplementary material for: Ultrafast evolution and transient phases of a prototype out-of-equilibrium Mott-Hubbard material
Source: Nat Commun. 2019 Sep 6;10:4034. doi: 10.1038/s41467-019-11743-3 (PMC6731218; doi:10.1038/s41467-019-11743-3)
Supplement: Supplementary file 1 — Source Data [file 41467_2019_11743_MOESM1_ESM.zip › Sample1b Fluence 25mJ.csv]

x270	tcut_270_DIF_FFT
0	0.00807273
0.141699	0.0345284
0.283398	0.0511899
0.425097	0.0307307
0.566796	0.00902968
0.708495	0.013519
0.850194	0.0171786
0.991893	0.00757773
1.13359	0.00571041
1.27529	0.0126839
1.41699	0.0134264
1.55869	0.0111694
1.70039	0.0110914
1.84209	0.00672017
1.98379	0.00145218
2.12548	0.00501284
2.26718	0.0114964
2.40888	0.0102283
2.55058	0.00375081
2.69228	0.000114491
2.83398	0.00275314
2.97568	0.00901313
3.11738	0.0109066
3.25908	0.00549771
3.40077	0.00108338
3.54247	0.00226467
3.68417	0.00262804
3.82587	0.000277979
3.96757	0.00114099
4.10927	0.00431148
4.25097	0.00360827
4.39267	0.000619128
4.53437	0.00083988
4.67606	0.00350136
4.81776	0.00500326
4.95946	0.00488347
5.10116	0.00356387
5.24286	0.00127038
5.38456	0.000748263
5.52626	0.00420617
5.66796	0.00814578
5.80966	0.00855165
5.95136	0.0075729
6.09305	0.00781244
6.23475	0.0102964
6.37645	0.0225479
6.51815	0.0472677
6.65985	0.0661169
6.80155	0.0679552
6.94325	0.0765939
7.08495	0.118403
7.22665	0.212516
7.36834	0.409683
7.51004	0.7198
7.65174	0.977867
7.79344	0.965287
7.93514	0.704793
8.07684	0.438815
8.21854	0.30451
8.36024	0.23994
8.50194	0.18434
8.64364	0.149514
8.78533	0.12438
8.92703	0.0847291
9.06873	0.0532264
9.21043	0.0478557
9.35213	0.0437101
9.49383	0.0309618
9.63553	0.0284847
9.77723	0.0347518
9.91893	0.0330061
10.0606	0.0257938
10.2023	0.0243483
10.344	0.030268
10.4857	0.0382778
10.6274	0.0391253
10.7691	0.0297243
10.9108	0.0197652
11.0525	0.0135873
11.1942	0.00782837
11.3359	0.0106786
11.4776	0.0251283
11.6193	0.0305163
11.761	0.0204268
11.9027	0.0157721
12.0444	0.0158114
12.1861	0.00453535
12.3278	0.00477945
12.4695	0.0402308
12.6112	0.0706238
12.7529	0.0531829
12.8946	0.0204107
13.0363	0.0195688
13.178	0.035196
13.3197	0.0314098
13.4614	0.0127651
13.6031	0.0025276
13.7448	0.00366301
13.8865	0.00470826
14.0282	0.00205818
14.1699	0.00334399
14.3116	0.0110438
14.4533	0.0139935
14.595	0.00658213
14.7367	0.000673306
14.8784	0.0028977
15.0201	0.00369541
15.1618	0.000426571
15.3035	0.00140989
15.4452	0.00476823
15.5869	0.0038828
15.7286	0.00396939
15.8703	0.0076849
16.012	0.00596833
16.1537	0.000340257
16.2954	0.00421792
16.4371	0.0142512
16.5788	0.0143241
16.7205	0.00723497
16.8622	0.00779149
17.0039	0.0120992
17.1456	0.00764832
17.2873	0.0014277
17.429	0.00560152
17.5707	0.0121756
17.7124	0.0114998
17.8541	0.0122338
17.9958	0.0172377
18.1375	0.0127845
18.2792	0.00169055
18.4209	0.00409891
18.5626	0.0148886
18.7043	0.0114843
18.846	0.000844298
18.9877	0.0036225
19.1294	0.0102258
19.2711	0.00479903
19.4128	0.000334247
19.5545	0.00837467
19.6962	0.015252
19.8379	0.0127961
19.9796	0.00959306
20.1213	0.00720175
20.2629	0.0022422
20.4046	0.000226353
20.5463	0.00387425
20.688	0.0084659
20.8297	0.0131196
20.9714	0.0151817
21.1131	0.00828386
21.2548	0.00060784
21.3965	0.00616458
21.5382	0.0157781
21.6799	0.0121716
21.8216	0.00247936
21.9633	0.00184398
22.105	0.00588123
22.2467	0.00496683
22.3884	0.00155948
22.5301	9.08754e-05
22.6718	0.000302619
22.8135	0.00171237
22.9552	0.00250085
23.0969	0.00105875
23.2386	0.000453301
23.3803	0.00199263
23.522	0.00200648
23.6637	0.00135126
23.8054	0.00417653
23.9471	0.00682559
24.0888	0.00392644
24.2305	0.000207843
24.3722	0.00222296
24.5139	0.0068008
24.6556	0.0074148
24.7973	0.00401697
24.939	0.00168999
25.0807	0.00397592
25.2224	0.00865031
25.3641	0.0105364
25.5058	0.0090151
25.6475	0.00785633
25.7892	0.00737413
25.9309	0.00461281
26.0726	0.000926821
26.2143	0.000972362
26.356	0.00452496
26.4977	0.00610925
26.6394	0.003268
26.7811	0.000303773
26.9228	0.00129416
27.0645	0.00337767
27.2062	0.00235044
27.3479	0.000700102
27.4896	0.00231943
27.6313	0.00449139
27.773	0.00341477
27.9147	0.00123987
28.0564	0.00109309
28.1981	0.00214468
28.3398	0.00279445
28.4815	0.00259947
28.6232	0.00149742
28.7649	0.000663178
28.9066	0.00107859
29.0483	0.00147255
29.19	0.00133869
29.3317	0.00199538
29.4734	0.00256034
29.6151	0.00137068
29.7568	0.000388152
29.8985	0.00138513
30.0402	0.0022584
30.1819	0.00204042
30.3236	0.00247596
30.4653	0.00297253
30.607	0.00176893
30.7487	0.000428998
30.8904	0.000914275
31.0321	0.0021641
31.1738	0.00276239
31.3155	0.00253578
31.4572	0.00168949
31.5989	0.00136315
31.7406	0.0023633
31.8823	0.00310471
32.024	0.00241246
32.1657	0.00172285
32.3074	0.00172619
32.4491	0.00140801
32.5908	0.00114788
32.7325	0.00177492
32.8742	0.00213737
33.0159	0.00153352
33.1576	0.00129401
33.2993	0.00188604
33.4409	0.00213276
33.5826	0.00163714
33.7243	0.00117287
33.866	0.00128199
34.0077	0.00169841
34.1494	0.00169142
34.2911	0.00124317
34.4328	0.00132254
34.5745	0.00200645
34.7162	0.00217077
34.8579	0.00173938
34.9996	0.00159671
35.1413	0.00164878
35.283	0.00150596
35.4247	0.00150632
35.5664	0.00158975
35.7081	0.00139864
35.8498	0.00134958
35.9915	0.00160949
36.1332	0.00161258
36.2749	0.000737195
