# Supplementary material for: Ultrafast evolution and transient phases of a prototype out-of-equilibrium Mott-Hubbard material
Source: Nat Commun. 2019 Sep 6;10:4034. doi: 10.1038/s41467-019-11743-3 (PMC6731218; doi:10.1038/s41467-019-11743-3)
Supplement: Supplementary file 1 — Source Data [file 41467_2019_11743_MOESM1_ESM.zip › Sample1b Fluence 3,8mJ.csv]

x330	tcut_330_DIF_FFT
0	3.85239e-07
0.141923	0.00303265
0.283845	0.0061241
0.425768	0.00350961
0.56769	0.000877981
0.709613	0.00395542
0.851535	0.00844474
0.993458	0.00784323
1.13538	0.00311589
1.2773	0.000117884
1.41923	0.000653378
1.56115	0.00207941
1.70307	0.00437246
1.84499	0.00785785
1.98692	0.00795584
2.12884	0.00369595
2.27076	0.00148904
2.41268	0.00253043
2.55461	0.00213468
2.69653	0.000988648
2.83845	0.000911838
2.98037	0.000247578
3.1223	0.00233462
3.26422	0.00987309
3.40614	0.0139496
3.54806	0.00857246
3.68999	0.00210336
3.83191	0.00111653
3.97383	0.00244191
4.11575	0.00367793
4.25768	0.00431345
4.3996	0.00268896
4.54152	0.000392034
4.68344	0.000226344
4.82537	0.00111762
4.96729	0.00159293
5.10921	0.00162614
5.25114	0.000772279
5.39306	0.000128089
5.53498	0.00119019
5.6769	0.002257
5.81883	0.00158842
5.96075	0.000300664
6.10267	0.000796125
6.24459	0.00543807
6.38652	0.0113693
6.52844	0.00992036
6.67036	0.00190814
6.81228	0.00178223
6.95421	0.0150759
7.09613	0.0288095
7.23805	0.0316317
7.37997	0.02819
7.5219	0.03296
7.66382	0.0552489
7.80574	0.0828803
7.94766	0.087638
8.08959	0.0600762
8.23151	0.0240123
8.37343	0.00484765
8.51536	0.00338479
8.65728	0.00773162
8.7992	0.00973493
8.94112	0.00637216
9.08305	0.00113809
9.22497	0.00183161
9.36689	0.00765527
9.50881	0.0086618
9.65073	0.00347115
9.79266	0.00128212
9.93458	0.00366772
10.0765	0.0035941
10.2184	0.000989225
10.3603	0.000490742
10.5023	0.000681091
10.6442	7.46573e-05
10.7861	0.00169777
10.928	0.00450016
11.07	0.00483675
11.2119	0.00541353
11.3538	0.00900997
11.4957	0.0105292
11.6377	0.0060378
11.7796	0.00081415
11.9215	0.00063254
12.0634	0.00244595
12.2053	0.00138983
12.3473	0.000823634
12.4892	0.00409632
12.6311	0.00481198
12.773	0.000780892
12.915	0.00181369
13.0569	0.00844339
13.1988	0.00939791
13.3407	0.00694915
13.4826	0.00934852
13.6246	0.00817728
13.7665	0.000913254
13.9084	0.00581437
14.0503	0.0236346
14.1923	0.0299421
14.3342	0.0207007
14.4761	0.0151019
14.618	0.0161694
14.7599	0.0128014
14.9019	0.00535738
15.0438	0.000666359
15.1857	0.000487294
15.3276	0.00422871
15.4696	0.00823508
15.6115	0.00714627
15.7534	0.0025387
15.8953	0.000303692
16.0373	0.00124665
16.1792	0.00228454
16.3211	0.00158205
16.463	0.000508705
16.6049	0.00401179
16.7469	0.01409
16.8888	0.0230008
17.0307	0.0217484
17.1726	0.0124192
17.3146	0.00392377
17.4565	0.000438393
17.5984	0.00032924
17.7403	0.00159739
17.8822	0.00345958
18.0242	0.00459423
18.1661	0.00305108
18.308	0.000153583
18.4499	0.00339847
18.5919	0.0177647
18.7338	0.0325096
18.8757	0.0305083
19.0176	0.0147031
19.1595	0.00545074
19.3015	0.00805373
19.4434	0.0086104
19.5853	0.00320478
19.7272	0.00216611
19.8692	0.00686592
20.0111	0.00840848
20.153	0.00469305
20.2949	0.000874714
20.4369	0.000147388
20.5788	0.00236882
20.7207	0.00473375
20.8626	0.00364536
21.0045	0.000543497
21.1465	0.00129201
21.2884	0.00725053
21.4303	0.0117757
21.5722	0.00841185
21.7142	0.00135314
21.8561	0.00251743
21.998	0.0144746
22.1399	0.0241319
22.2818	0.0203208
22.4238	0.00853846
22.5657	0.000992652
22.7076	0.000837902
22.8495	0.00287065
22.9915	0.00349339
23.1334	0.00361352
23.2753	0.00397305
23.4172	0.00355171
23.5591	0.00288988
23.7011	0.00347941
23.843	0.0039563
23.9849	0.0023729
24.1268	0.000352825
24.2688	0.000188527
24.4107	0.00113698
24.5526	0.00161403
24.6945	0.00155911
24.8365	0.00149744
24.9784	0.00145279
25.1203	0.00100228
25.2622	0.000321766
25.4041	0.000595643
25.5461	0.00184906
25.688	0.00217074
25.8299	0.00101677
25.9718	0.000356248
26.1138	0.00127191
26.2557	0.00259436
26.3976	0.00315882
26.5395	0.00287074
26.6814	0.00193752
26.8234	0.00076129
26.9653	0.000108455
27.1072	0.000192438
27.2491	0.000241677
27.3911	9.86876e-05
27.533	0.000582508
27.6749	0.00111228
27.8168	0.00043923
27.9587	0.00014778
28.1007	0.00201752
28.2426	0.00343129
28.3845	0.00190935
28.5264	0.000106311
28.6684	0.00043062
28.8103	0.000991692
28.9522	0.000515951
29.0941	0.000288307
29.2361	0.000485718
29.378	0.000320867
29.5199	0.000139663
29.6618	0.000218173
29.8037	0.000204757
29.9457	0.000268639
30.0876	0.00055736
30.2295	0.00065648
30.3714	0.000486706
30.5134	0.000324664
30.6553	0.000293253
30.7972	0.000491953
30.9391	0.000755089
31.081	0.000634624
31.223	0.000227154
31.3649	4.31247e-05
31.5068	9.30154e-05
31.6487	8.99465e-05
31.7907	3.41112e-05
31.9326	1.73141e-05
32.0745	5.93913e-05
32.2164	0.000245254
32.3583	0.000589174
32.5003	0.000872989
32.6422	0.000834098
32.7841	0.000479429
32.926	0.00013209
33.068	5.49928e-05
33.2099	0.000133273
33.3518	0.000135466
33.4937	8.67134e-05
33.6357	0.000123787
33.7776	0.000194683
33.9195	0.000165151
34.0614	6.93577e-05
34.2033	2.41957e-05
34.3453	2.47853e-05
34.4872	1.50767e-05
34.6291	4.10573e-06
34.771	5.51201e-06
34.913	3.06798e-05
35.0549	9.55177e-05
35.1968	0.000130752
35.3387	8.11594e-05
35.4806	4.21478e-05
35.6226	7.11723e-05
35.7645	9.25876e-05
35.9064	9.22034e-05
36.0483	0.000101532
36.1903	8.8811e-05
36.3322	3.50399e-05
