# Supplementary material for: Ultrafast evolution and transient phases of a prototype out-of-equilibrium Mott-Hubbard material
Source: Nat Commun. 2019 Sep 6;10:4034. doi: 10.1038/s41467-019-11743-3 (PMC6731218; doi:10.1038/s41467-019-11743-3)
Supplement: Supplementary file 1 — Source Data [file 41467_2019_11743_MOESM1_ESM.zip › Sample1b Fluence 9,5mJ.csv]

x310	tcut_310_DIF_FFT
0	0.000791345
0.141075	0.00767455
0.282151	0.0150793
0.423226	0.0120631
0.564301	0.0059565
0.705377	0.00538892
0.846452	0.00619225
0.987528	0.00472836
1.1286	0.00380127
1.26968	0.00361279
1.41075	0.00278709
1.55183	0.00269563
1.6929	0.00252624
1.83398	0.000638815
1.97506	0.000303008
2.11613	0.00240012
2.25721	0.00181672
2.39828	8.04854e-05
2.53936	0.0042514
2.68043	0.00963193
2.82151	0.0064631
2.96258	0.000728219
3.10366	0.00329993
3.24473	0.00826342
3.38581	0.00565891
3.52688	0.000605544
3.66796	0.000669622
3.80904	0.00226148
3.95011	0.00191389
4.09119	0.00279467
4.23226	0.00484484
4.37334	0.00423639
4.51441	0.00176519
4.65549	0.000682551
4.79656	0.000879095
4.93764	0.000863205
5.07871	0.000314276
5.21979	6.47007e-05
5.36086	0.00163755
5.50194	0.00367558
5.64302	0.00257488
5.78409	0.00120948
5.92517	0.00597418
6.06624	0.011899
6.20732	0.00884729
6.34839	0.00236029
6.48947	0.00621123
6.63054	0.020137
6.77162	0.0357287
6.91269	0.0498366
7.05377	0.0596636
7.19484	0.0740829
7.33592	0.131049
7.47699	0.250993
7.61807	0.37218
7.75915	0.399688
7.90022	0.323172
8.0413	0.22028
8.18237	0.147016
8.32345	0.0942232
8.46452	0.0475506
8.6056	0.0197471
8.74667	0.016217
8.88775	0.0193444
9.02882	0.0158781
9.1699	0.0105439
9.31098	0.0098622
9.45205	0.0110433
9.59313	0.00976416
9.7342	0.00889131
9.87528	0.0132219
10.0164	0.0185415
10.1574	0.0158658
10.2985	0.00823568
10.4396	0.0102263
10.5807	0.0257889
10.7217	0.0395629
10.8628	0.0361609
11.0039	0.0186408
11.145	0.00364981
11.286	0.00262636
11.4271	0.00991107
11.5682	0.011773
11.7093	0.00646967
11.8503	0.00456565
11.9914	0.00816376
12.1325	0.00785935
12.2736	0.00295273
12.4146	0.00276636
12.5557	0.00644189
12.6968	0.00483387
12.8379	0.000516913
12.9789	0.00248722
13.12	0.00689173
13.2611	0.00522956
13.4022	0.00259112
13.5432	0.0074077
13.6843	0.0133088
13.8254	0.00948519
13.9665	0.00104353
14.1075	0.00327963
14.2486	0.0182857
14.3897	0.0292478
14.5308	0.0222946
14.6718	0.00655532
14.8129	0.00198816
14.954	0.0107691
15.0951	0.0161156
15.2361	0.00941053
15.3772	0.00099849
15.5183	0.00155467
15.6594	0.00839856
15.8004	0.0131974
15.9415	0.0120625
16.0826	0.00674788
16.2237	0.00189603
16.3647	0.000467172
16.5058	0.000938576
16.6469	0.000931411
16.788	0.00061816
16.929	0.00102562
17.0701	0.0040178
17.2112	0.0120455
17.3523	0.0211465
17.4933	0.0210501
17.6344	0.010777
17.7755	0.00332085
17.9166	0.00596996
18.0576	0.00968256
18.1987	0.00624236
18.3398	0.00128791
18.4809	0.00286967
18.622	0.00904484
18.763	0.0120061
18.9041	0.00801007
19.0452	0.00190219
19.1863	0.00198533
19.3273	0.0077182
19.4684	0.00892585
19.6095	0.00359583
19.7506	0.00404313
19.8916	0.015395
20.0327	0.0236379
20.1738	0.0173331
20.3149	0.00561917
20.4559	0.00274132
20.597	0.00825659
20.7381	0.0122709
20.8792	0.0100042
21.0202	0.00444146
21.1613	0.000633906
21.3024	0.000637592
21.4435	0.0021148
21.5845	0.00202087
21.7256	0.000780881
21.8667	0.000459883
22.0078	0.000972362
22.1488	0.00104459
22.2899	0.000642197
22.431	0.000378129
22.5721	0.000396224
22.7131	0.000591723
22.8542	0.000838247
22.9953	0.00116506
23.1364	0.00163063
23.2774	0.00163043
23.4185	0.000762029
23.5596	0.000273908
23.7007	0.0010718
23.8417	0.00153042
23.9828	0.000691972
24.1239	0.00100385
24.265	0.00390314
24.406	0.00609693
24.5471	0.0043084
24.6882	0.000793916
24.8293	0.000755797
24.9703	0.00540614
25.1114	0.00957861
25.2525	0.00782975
25.3936	0.0025117
25.5346	0.000839617
25.6757	0.00320386
25.8168	0.00313364
25.9579	0.000327124
26.0989	0.0015092
26.24	0.00650857
26.3811	0.00752843
26.5222	0.00336626
26.6632	0.000361542
26.8043	0.000313484
26.9454	0.000273629
27.0865	0.000563141
27.2275	0.00238199
27.3686	0.00330809
27.5097	0.00218286
27.6508	0.00122585
27.7918	0.00083896
27.9329	0.0002877
28.074	0.00155969
28.2151	0.00486155
28.3562	0.00581071
28.4972	0.00311359
28.6383	0.00104917
28.7794	0.00113324
28.9205	0.000742134
29.0615	0.000125931
29.2026	0.00123577
29.3437	0.00218595
29.4848	0.00100668
29.6258	7.19406e-07
29.7669	0.000666965
29.908	0.000863223
30.0491	0.000134665
30.1901	0.000709634
30.3312	0.0023428
30.4723	0.00261654
30.6134	0.0014376
30.7544	0.000481472
30.8955	0.000289286
31.0366	0.000575159
31.1777	0.000940531
31.3187	0.000715519
31.4598	9.42168e-05
31.6009	0.000152561
31.742	0.000676969
31.883	0.000507199
32.0241	3.80715e-05
32.1652	0.000401021
32.3063	0.00109103
32.4473	0.0010455
32.5884	0.000519459
32.7295	0.00016382
32.8706	4.85863e-05
33.0116	0.000202996
33.1527	0.00051246
33.2938	0.000502338
33.4349	0.000247059
33.5759	0.000318269
33.717	0.000564771
33.8581	0.000456573
33.9992	0.000223152
34.1402	0.000279776
34.2813	0.000409498
34.4224	0.000380161
34.5635	0.00032323
34.7045	0.000281701
34.8456	0.000251284
34.9867	0.000312514
35.1278	0.000325728
35.2688	0.000196951
35.4099	0.000218262
35.551	0.000416061
35.6921	0.000383422
35.8331	0.000197079
35.9742	0.000277877
36.1153	0.000208941
