# Supplementary material for: Ultrafast evolution and transient phases of a prototype out-of-equilibrium Mott-Hubbard material
Source: Nat Commun. 2019 Sep 6;10:4034. doi: 10.1038/s41467-019-11743-3 (PMC6731218; doi:10.1038/s41467-019-11743-3)
Supplement: Supplementary file 1 — Source Data [file 41467_2019_11743_MOESM1_ESM.zip › Sample2 Fluence 0,5mJ.csv]

x [THz]	I
0	4.45E-05
0.207039	1.52E-05
0.414079	2.31E-05
0.621118	1.73E-06
0.828157	7.53E-06
1.0352	1.34E-07
1.24224	2.10E-05
1.44928	1.15E-06
1.65631	8.49E-06
1.86335	5.15E-06
2.07039	1.98E-05
2.27743	1.54E-06
2.48447	3.70E-06
2.69151	1.29E-06
2.89855	1.39E-05
3.10559	3.47E-06
3.31263	1.43E-06
3.51967	2.76E-06
3.72671	3.83E-07
3.93375	1.07E-05
4.14079	3.36E-06
4.34783	1.09E-05
4.55487	7.11E-06
4.7619	1.31E-05
4.96894	9.10E-06
5.17598	7.91E-07
5.38302	4.79E-07
5.59006	3.15E-06
5.7971	1.75E-05
6.00414	7.04E-07
6.21118	1.11E-06
6.41822	8.55E-06
6.62526	4.37E-06
6.8323	5.12E-06
7.03934	8.95E-06
7.24638	8.83E-07
7.45342	3.65E-06
7.66046	1.64E-05
7.8675	5.30E-06
8.07453	1.48E-07
8.28157	3.86E-06
8.48861	3.11E-06
8.69565	2.22E-06
8.90269	6.69E-06
9.10973	7.04E-06
9.31677	2.54E-05
9.52381	1.02E-06
9.73085	4.49E-06
9.93789	1.76E-06
10.1449	3.30E-06
10.352	1.06E-05
10.559	2.90E-06
10.766	1.27E-05
10.9731	4.01E-06
11.1801	8.22E-06
11.3872	6.53E-07
11.5942	3.19E-06
11.8012	3.42E-06
12.0083	7.75E-06
12.2153	1.85E-05
12.4224	1.24E-06
12.6294	1.85E-06
12.8364	6.82E-06
13.0435	6.14E-07
13.2505	5.71E-06
13.4576	8.81E-06
13.6646	1.11E-05
13.8716	2.09E-06
14.0787	1.03E-07
14.2857	4.35E-07
14.4928	3.17E-07
14.6998	2.72E-06
14.9068	2.44E-07
15.1139	1.12E-05
15.3209	5.61E-06
15.528	9.93E-07
15.735	6.23E-06
15.942	8.73E-07
16.1491	7.41E-06
16.3561	2.32E-05
16.5631	8.01E-06
16.7702	2.99E-07
16.9772	1.54E-07
17.1843	1.01E-05
17.3913	3.56E-06
17.5983	3.71E-06
17.8054	1.38E-06
18.0124	6.07E-07
18.2195	1.54E-05
18.4265	1.19E-05
18.6335	1.08E-05
18.8406	4.52E-06
19.0476	4.78E-06
19.2547	7.85E-07
19.4617	8.13E-06
19.6687	2.52E-06
19.8758	1.12E-05
20.0828	3.19E-06
20.2899	2.47E-06
20.4969	7.02E-06
20.7039	2.86E-05
20.911	4.67E-06
21.118	3.73E-06
21.3251	1.34E-06
21.5321	1.32E-06
21.7391	6.07E-06
21.9462	1.94E-06
22.1532	3.03E-06
22.3602	1.14E-05
22.5673	1.07E-05
22.7743	1.14E-05
22.9814	2.47E-06
23.1884	2.17E-06
23.3954	2.06E-05
23.6025	2.09E-07
23.8095	8.33E-06
24.0166	1.33E-06
24.2236	1.78E-06
24.4306	1.58E-06
24.6377	5.98E-07
24.8447	3.48E-06
25.0518	3.88E-06
25.2588	2.65E-06
25.4658	3.69E-06
25.6729	2.69E-06
25.8799	3.09E-06
26.087	1.09E-06
26.294	7.29E-06
26.501	3.10E-06
26.7081	5.81E-06
26.9151	1.59E-05
27.1222	5.44E-07
27.3292	7.79E-06
27.5362	1.63E-06
27.7433	5.10E-06
27.9503	9.62E-06
28.1574	6.80E-06
28.3644	2.86E-06
28.5714	1.69E-07
28.7785	9.64E-07
28.9855	1.31E-06
29.1925	6.02E-06
29.3996	3.96E-06
29.6066	9.34E-06
29.8137	7.72E-06
30.0207	2.44E-06
30.2277	1.22E-05
30.4348	1.76E-05
30.6418	8.50E-07
30.8489	5.71E-06
31.0559	3.06E-06
31.2629	5.78E-06
31.47	7.41E-06
31.677	7.64E-06
31.8841	9.16E-06
32.0911	3.92E-07
32.2981	8.94E-06
32.5052	1.72E-05
32.7122	1.27E-05
32.9193	2.45E-06
33.1263	1.58E-06
33.3333	1.34E-09
