# Supplementary material for: Ultrafast evolution and transient phases of a prototype out-of-equilibrium Mott-Hubbard material
Source: Nat Commun. 2019 Sep 6;10:4034. doi: 10.1038/s41467-019-11743-3 (PMC6731218; doi:10.1038/s41467-019-11743-3)
Supplement: Supplementary file 1 — Source Data [file 41467_2019_11743_MOESM1_ESM.zip › Sample2 Fluence 0,7mJ.csv]

x [THz]	I
0	0.000711256
0.26455	0.000105587
0.529101	1.41E-05
0.793651	1.42E-05
1.0582	1.29E-05
1.32275	2.85E-06
1.5873	7.57E-06
1.85185	8.19E-07
2.1164	2.62E-07
2.38095	4.95E-06
2.6455	1.21E-06
2.91005	6.31E-07
3.1746	6.51E-06
3.43915	7.40E-07
3.7037	4.78E-07
3.96825	2.32E-09
4.2328	1.01E-07
4.49735	1.69E-06
4.7619	7.21E-06
5.02645	1.21E-06
5.29101	2.21E-06
5.55556	2.01E-06
5.82011	3.45E-07
6.08466	6.85E-07
6.34921	2.18E-06
6.61376	1.08E-06
6.87831	4.13E-06
7.14286	1.29E-05
7.40741	1.48E-05
7.67196	1.92E-05
7.93651	1.70E-05
8.20106	5.14E-06
8.46561	8.17E-06
8.73016	2.30E-06
8.99471	6.02E-06
9.25926	3.80E-07
9.52381	3.88E-06
9.78836	7.00E-06
10.0529	2.45E-06
10.3175	2.43E-06
10.582	2.99E-07
10.8466	2.94E-06
11.1111	5.88E-06
11.3757	1.11E-08
11.6402	5.21E-07
11.9048	2.67E-07
12.1693	3.70E-06
12.4339	2.91E-06
12.6984	7.84E-06
12.963	2.38E-06
13.2275	1.96E-07
13.4921	2.43E-06
13.7566	6.08E-07
14.0212	1.10E-06
14.2857	1.50E-06
14.5503	3.21E-07
14.8148	3.36E-06
15.0794	6.72E-07
15.3439	4.96E-06
15.6085	1.33E-06
15.873	4.90E-07
16.1376	1.81E-06
16.4021	1.27E-06
16.6667	2.21E-07
16.9312	1.70E-06
17.1958	3.53E-06
17.4603	4.90E-08
17.7249	9.94E-07
17.9894	6.50E-07
18.254	4.19E-06
18.5185	2.09E-07
18.7831	3.54E-07
19.0476	1.87E-06
19.3122	6.79E-06
19.5767	1.58E-06
19.8413	4.39E-07
20.1058	3.17E-06
20.3704	1.37E-07
20.6349	1.58E-06
20.8995	2.33E-06
21.164	2.72E-07
21.4286	2.79E-07
21.6931	2.89E-06
21.9577	5.14E-06
22.2222	4.41E-06
22.4868	1.84E-06
22.7513	1.44E-06
23.0159	1.29E-06
23.2804	3.21E-07
23.545	3.51E-07
23.8095	1.03E-06
24.0741	2.79E-07
24.3386	6.00E-07
24.6032	5.16E-08
24.8677	3.13E-07
25.1323	2.05E-07
25.3968	8.76E-07
25.6614	5.85E-07
25.9259	7.34E-07
26.1905	1.11E-06
26.455	5.35E-07
26.7196	1.68E-06
26.9841	8.29E-06
27.2487	1.31E-06
27.5132	3.80E-06
27.7778	5.40E-06
28.0423	1.04E-07
28.3069	6.24E-07
28.5714	9.01E-07
28.836	1.13E-06
29.1005	1.48E-06
29.3651	1.50E-06
29.6296	1.92E-06
29.8942	1.99E-07
30.1587	1.25E-06
30.4233	1.61E-06
30.6878	2.11E-06
30.9524	1.06E-06
31.2169	8.99E-07
31.4815	6.79E-07
31.746	3.75E-06
32.0106	4.30E-06
32.2751	1.04E-06
32.5397	3.75E-07
32.8042	3.49E-06
33.0688	2.13E-06
33.3333	2.38E-06
