# Supplementary material for: Ultrafast evolution and transient phases of a prototype out-of-equilibrium Mott-Hubbard material
Source: Nat Commun. 2019 Sep 6;10:4034. doi: 10.1038/s41467-019-11743-3 (PMC6731218; doi:10.1038/s41467-019-11743-3)
Supplement: Supplementary file 1 — Source Data [file 41467_2019_11743_MOESM1_ESM.zip › Sample2 Fluence 1,5mJ.csv]

x [THz]	I
0	0.00165168
0.26455	0.000388123
0.529101	7.70E-05
0.793651	2.79E-05
1.0582	5.20E-05
1.32275	3.91E-06
1.5873	5.60E-06
1.85185	6.87E-06
2.1164	2.27E-05
2.38095	1.68E-05
2.6455	2.94E-06
2.91005	8.18E-06
3.1746	1.24E-06
3.43915	2.76E-06
3.7037	9.09E-06
3.96825	9.15E-07
4.2328	6.96E-06
4.49735	7.53E-06
4.7619	1.89E-06
5.02645	2.41E-06
5.29101	9.71E-06
5.55556	1.29E-05
5.82011	2.82E-06
6.08466	1.76E-05
6.34921	7.80E-06
6.61376	1.51E-06
6.87831	1.49E-05
7.14286	3.10E-05
7.40741	8.39E-05
7.67196	0.000125478
7.93651	5.96E-05
8.20106	1.68E-05
8.46561	1.19E-05
8.73016	6.25E-06
8.99471	1.07E-05
9.25926	1.56E-06
9.52381	3.75E-06
9.78836	3.50E-06
10.0529	1.02E-06
10.3175	1.48E-05
10.582	2.19E-06
10.8466	1.25E-06
11.1111	1.22E-06
11.3757	2.82E-06
11.6402	4.91E-06
11.9048	1.54E-06
12.1693	1.57E-06
12.4339	2.17E-06
12.6984	1.86E-06
12.963	1.52E-06
13.2275	1.19E-05
13.4921	3.17E-06
13.7566	7.13E-06
14.0212	2.83E-06
14.2857	7.52E-07
14.5503	8.10E-06
14.8148	6.63E-06
15.0794	7.89E-07
15.3439	1.01E-05
15.6085	2.46E-06
15.873	5.12E-06
16.1376	5.19E-06
16.4021	9.12E-06
16.6667	1.34E-05
16.9312	3.81E-06
17.1958	6.06E-06
17.4603	2.05E-06
17.7249	8.73E-06
17.9894	2.38E-06
18.254	2.03E-05
18.5185	6.95E-06
18.7831	2.65E-06
19.0476	9.36E-06
19.3122	2.09E-06
19.5767	1.14E-06
19.8413	1.73E-06
20.1058	8.90E-06
20.3704	1.22E-08
20.6349	8.28E-06
20.8995	2.85E-06
21.164	8.71E-07
21.4286	6.57E-07
21.6931	1.56E-06
21.9577	8.01E-06
22.2222	1.98E-06
22.4868	4.07E-06
22.7513	3.00E-07
23.0159	2.35E-06
23.2804	4.80E-06
23.545	1.74E-06
23.8095	1.36E-06
24.0741	1.75E-06
24.3386	5.32E-06
24.6032	6.63E-07
24.8677	5.35E-06
25.1323	7.39E-06
25.3968	1.68E-06
25.6614	6.12E-06
25.9259	1.22E-05
26.1905	2.35E-06
26.455	2.23E-06
26.7196	3.40E-06
26.9841	2.81E-06
27.2487	1.76E-06
27.5132	1.46E-06
27.7778	3.07E-06
28.0423	8.29E-06
28.3069	6.96E-07
28.5714	6.03E-06
28.836	1.08E-06
29.1005	9.12E-07
29.3651	1.62E-07
29.6296	2.35E-06
29.8942	3.44E-06
30.1587	8.67E-06
30.4233	3.45E-06
30.6878	7.67E-06
30.9524	1.04E-05
31.2169	8.11E-06
31.4815	1.28E-06
31.746	4.14E-06
32.0106	2.54E-06
32.2751	3.22E-06
32.5397	2.54E-06
32.8042	1.36E-05
33.0688	5.11E-06
33.3333	2.71E-06
