# Supplementary material for: Ultrafast evolution and transient phases of a prototype out-of-equilibrium Mott-Hubbard material
Source: Nat Commun. 2019 Sep 6;10:4034. doi: 10.1038/s41467-019-11743-3 (PMC6731218; doi:10.1038/s41467-019-11743-3)
Supplement: Supplementary file 1 — Source Data [file 41467_2019_11743_MOESM1_ESM.zip › Sample2 Fluence 1mJ.csv]

x [THz]	I
0	0.00157814
0.207039	0.000292027
0.414079	5.04E-05
0.621118	2.65E-06
0.828157	3.21E-06
1.0352	2.11E-05
1.24224	1.90E-07
1.44928	9.77E-06
1.65631	2.45E-05
1.86335	1.12E-05
2.07039	6.84E-07
2.27743	8.73E-06
2.48447	5.41E-06
2.69151	2.19E-06
2.89855	8.76E-07
3.10559	1.76E-05
3.31263	2.94E-06
3.51967	4.26E-07
3.72671	1.60E-05
3.93375	8.50E-06
4.14079	4.93E-06
4.34783	1.26E-05
4.55487	1.25E-05
4.7619	7.28E-06
4.96894	6.05E-06
5.17598	1.60E-06
5.38302	7.31E-06
5.59006	8.71E-06
5.7971	2.00E-06
6.00414	1.82E-05
6.21118	3.00E-05
6.41822	9.58E-06
6.62526	2.69E-06
6.8323	7.05E-06
7.03934	7.79E-06
7.24638	3.23E-05
7.45342	6.37E-05
7.66046	4.28E-05
7.8675	3.65E-05
8.07453	1.43E-05
8.28157	1.38E-05
8.48861	1.38E-06
8.69565	3.37E-07
8.90269	9.43E-06
9.10973	1.06E-05
9.31677	1.58E-05
9.52381	3.96E-07
9.73085	3.35E-06
9.93789	4.41E-06
10.1449	1.24E-06
10.352	1.70E-05
10.559	2.11E-07
10.766	8.56E-06
10.9731	9.39E-06
11.1801	8.74E-06
11.3872	2.79E-06
11.5942	3.46E-07
11.8012	7.58E-06
12.0083	2.45E-06
12.2153	4.06E-06
12.4224	5.31E-06
12.6294	1.19E-05
12.8364	4.63E-07
13.0435	2.34E-06
13.2505	2.26E-05
13.4576	1.03E-07
13.6646	1.98E-06
13.8716	1.49E-05
14.0787	3.41E-06
14.2857	4.86E-07
14.4928	9.59E-06
14.6998	7.34E-07
14.9068	2.40E-06
15.1139	9.25E-08
15.3209	2.20E-06
15.528	5.35E-06
15.735	5.80E-06
15.942	1.16E-06
16.1491	2.91E-06
16.3561	9.06E-08
16.5631	1.56E-06
16.7702	1.77E-09
16.9772	8.60E-06
17.1843	1.13E-05
17.3913	1.07E-05
17.5983	4.06E-06
17.8054	7.72E-06
18.0124	1.25E-05
18.2195	7.89E-06
18.4265	9.35E-06
18.6335	2.82E-05
18.8406	8.50E-07
19.0476	2.09E-05
19.2547	2.58E-07
19.4617	2.08E-06
19.6687	5.22E-07
19.8758	1.06E-05
20.0828	3.27E-06
20.2899	3.50E-06
20.4969	5.61E-06
20.7039	8.65E-06
20.911	4.33E-06
21.118	4.03E-08
21.3251	1.51E-06
21.5321	9.37E-06
21.7391	3.86E-06
21.9462	4.57E-07
22.1532	6.57E-07
22.3602	8.42E-06
22.5673	1.21E-05
22.7743	2.66E-06
22.9814	6.72E-07
23.1884	1.62E-06
23.3954	5.20E-06
23.6025	7.49E-06
23.8095	4.07E-07
24.0166	8.51E-06
24.2236	2.15E-06
24.4306	6.84E-06
24.6377	3.81E-06
24.8447	1.26E-07
25.0518	1.26E-06
25.2588	2.76E-06
25.4658	2.95E-06
25.6729	1.55E-06
25.8799	5.08E-06
26.087	8.23E-06
26.294	6.37E-06
26.501	5.34E-06
26.7081	5.97E-06
26.9151	7.39E-06
27.1222	2.08E-06
27.3292	2.16E-05
27.5362	2.31E-06
27.7433	8.26E-06
27.9503	4.25E-06
28.1574	6.13E-06
28.3644	1.35E-05
28.5714	2.71E-08
28.7785	5.00E-07
28.9855	3.06E-06
29.1925	1.78E-05
29.3996	1.58E-07
29.6066	1.34E-06
29.8137	1.37E-06
30.0207	3.95E-06
30.2277	8.72E-06
30.4348	1.28E-05
30.6418	1.36E-06
30.8489	2.33E-06
31.0559	5.46E-06
31.2629	1.27E-06
31.47	5.33E-06
31.677	6.08E-06
31.8841	1.06E-06
32.0911	5.28E-06
32.2981	1.17E-05
32.5052	2.20E-06
32.7122	6.65E-07
32.9193	2.99E-06
33.1263	9.59E-06
33.3333	4.91E-07
