# Supplementary material for: Ultrafast evolution and transient phases of a prototype out-of-equilibrium Mott-Hubbard material
Source: Nat Commun. 2019 Sep 6;10:4034. doi: 10.1038/s41467-019-11743-3 (PMC6731218; doi:10.1038/s41467-019-11743-3)
Supplement: Supplementary file 1 — Source Data [file 41467_2019_11743_MOESM1_ESM.zip › Sample2 Fluence 2,5mJ.csv]

x [THz]	I
0	0.00065133
0.26455	0.000825968
0.529101	0.000347373
0.793651	6.37E-05
1.0582	4.77E-05
1.32275	5.28E-05
1.5873	5.90E-06
1.85185	1.76E-07
2.1164	8.86E-06
2.38095	2.57E-05
2.6455	7.98E-06
2.91005	2.39E-05
3.1746	9.51E-06
3.43915	3.90E-07
3.7037	2.39E-05
3.96825	1.77E-05
4.2328	1.52E-05
4.49735	1.40E-05
4.7619	4.23E-06
5.02645	5.38E-07
5.29101	1.07E-05
5.55556	3.67E-05
5.82011	1.66E-05
6.08466	3.30E-05
6.34921	1.09E-05
6.61376	3.34E-05
6.87831	7.29E-05
7.14286	0.000128411
7.40741	0.000215941
7.67196	0.000322094
7.93651	0.000202535
8.20106	9.89E-05
8.46561	4.17E-05
8.73016	6.64E-06
8.99471	2.12E-05
9.25926	4.27E-06
9.52381	2.37E-06
9.78836	5.80E-06
10.0529	1.12E-05
10.3175	3.82E-06
10.582	5.95E-06
10.8466	4.06E-06
11.1111	3.90E-07
11.3757	1.23E-05
11.6402	8.98E-07
11.9048	3.13E-06
12.1693	6.61E-06
12.4339	1.54E-06
12.6984	1.96E-06
12.963	3.41E-06
13.2275	1.60E-06
13.4921	4.07E-07
13.7566	4.89E-06
14.0212	5.96E-06
14.2857	2.13E-06
14.5503	4.33E-06
14.8148	7.54E-06
15.0794	1.11E-06
15.3439	2.98E-07
15.6085	4.06E-06
15.873	1.71E-06
16.1376	2.12E-06
16.4021	2.71E-06
16.6667	8.46E-06
16.9312	2.61E-06
17.1958	3.01E-06
17.4603	5.44E-07
17.7249	4.98E-06
17.9894	1.23E-06
18.254	3.51E-06
18.5185	1.16E-05
18.7831	3.55E-06
19.0476	4.27E-06
19.3122	2.74E-06
19.5767	4.05E-06
19.8413	2.13E-05
20.1058	4.22E-06
20.3704	2.23E-06
20.6349	5.31E-06
20.8995	7.49E-06
21.164	1.24E-06
21.4286	1.30E-06
21.6931	3.51E-06
21.9577	8.81E-06
22.2222	3.39E-06
22.4868	4.14E-06
22.7513	1.37E-06
23.0159	4.68E-06
23.2804	2.00E-06
23.545	2.80E-06
23.8095	3.98E-06
24.0741	9.54E-07
24.3386	2.74E-07
24.6032	1.74E-06
24.8677	1.58E-06
25.1323	1.20E-05
25.3968	5.55E-06
25.6614	2.46E-06
25.9259	5.13E-06
26.1905	6.51E-06
26.455	1.85E-06
26.7196	1.96E-06
26.9841	4.14E-07
27.2487	3.62E-07
27.5132	5.09E-06
27.7778	8.54E-07
28.0423	3.02E-06
28.3069	1.41E-05
28.5714	3.62E-07
28.836	2.03E-06
29.1005	9.94E-07
29.3651	2.17E-07
29.6296	2.89E-06
29.8942	1.61E-06
30.1587	2.23E-06
30.4233	7.36E-06
30.6878	2.59E-07
30.9524	2.21E-06
31.2169	2.63E-06
31.4815	4.92E-06
31.746	1.34E-07
32.0106	1.50E-05
32.2751	7.05E-06
32.5397	3.89E-06
32.8042	5.45E-06
33.0688	1.06E-05
33.3333	1.28E-07
