# Supplementary material for: Ultrafast evolution and transient phases of a prototype out-of-equilibrium Mott-Hubbard material
Source: Nat Commun. 2019 Sep 6;10:4034. doi: 10.1038/s41467-019-11743-3 (PMC6731218; doi:10.1038/s41467-019-11743-3)
Supplement: Supplementary file 1 — Source Data [file 41467_2019_11743_MOESM1_ESM.zip › Sample2 Fluence 2mJ.csv]

x [THz]	I
0	0.00224819
0.26455	0.000480918
0.529101	8.99E-05
0.793651	4.79E-05
1.0582	9.83E-06
1.32275	5.08E-05
1.5873	1.78E-05
1.85185	1.27E-05
2.1164	1.41E-06
2.38095	2.13E-05
2.6455	7.60E-06
2.91005	1.65E-06
3.1746	2.54E-05
3.43915	8.12E-07
3.7037	1.02E-05
3.96825	4.00E-06
4.2328	1.26E-06
4.49735	9.34E-06
4.7619	2.10E-05
5.02645	8.27E-06
5.29101	1.74E-06
5.55556	6.80E-06
5.82011	1.24E-05
6.08466	1.83E-05
6.34921	8.26E-06
6.61376	2.48E-05
6.87831	2.55E-05
7.14286	9.93E-05
7.40741	0.000298083
7.67196	0.000325922
7.93651	9.68E-05
8.20106	4.74E-05
8.46561	1.57E-05
8.73016	1.64E-05
8.99471	8.26E-06
9.25926	1.63E-06
9.52381	1.53E-05
9.78836	1.18E-05
10.0529	9.08E-06
10.3175	9.24E-06
10.582	8.59E-06
10.8466	5.79E-06
11.1111	9.74E-06
11.3757	1.30E-07
11.6402	2.56E-06
11.9048	1.41E-06
12.1693	2.43E-06
12.4339	2.47E-06
12.6984	1.68E-06
12.963	1.08E-05
13.2275	1.85E-06
13.4921	1.58E-05
13.7566	2.63E-06
14.0212	4.32E-06
14.2857	1.05E-06
14.5503	5.26E-06
14.8148	1.29E-05
15.0794	2.19E-06
15.3439	4.59E-06
15.6085	2.26E-06
15.873	5.96E-06
16.1376	2.87E-06
16.4021	2.88E-06
16.6667	7.18E-06
16.9312	4.01E-06
17.1958	8.62E-06
17.4603	3.73E-06
17.7249	1.33E-05
17.9894	2.55E-06
18.254	2.07E-07
18.5185	2.15E-06
18.7831	3.02E-06
19.0476	5.15E-06
19.3122	1.15E-06
19.5767	1.22E-06
19.8413	2.82E-06
20.1058	5.11E-06
20.3704	1.07E-06
20.6349	4.11E-06
20.8995	1.91E-06
21.164	4.01E-06
21.4286	5.79E-06
21.6931	3.85E-07
21.9577	6.34E-06
22.2222	9.63E-07
22.4868	2.83E-06
22.7513	7.38E-07
23.0159	8.20E-07
23.2804	5.40E-06
23.545	3.14E-07
23.8095	1.56E-05
24.0741	5.58E-07
24.3386	1.53E-05
24.6032	1.13E-05
24.8677	2.41E-06
25.1323	3.32E-06
25.3968	1.62E-06
25.6614	3.46E-06
25.9259	2.09E-06
26.1905	3.33E-06
26.455	3.06E-06
26.7196	3.36E-06
26.9841	9.72E-08
27.2487	3.39E-06
27.5132	1.20E-06
27.7778	4.72E-07
28.0423	4.84E-07
28.3069	1.84E-05
28.5714	1.15E-07
28.836	7.14E-06
29.1005	4.26E-06
29.3651	1.33E-07
29.6296	2.07E-05
29.8942	3.17E-06
30.1587	1.45E-05
30.4233	5.63E-07
30.6878	1.27E-05
30.9524	4.43E-06
31.2169	2.20E-06
31.4815	1.87E-06
31.746	4.67E-06
32.0106	3.13E-06
32.2751	3.21E-06
32.5397	1.54E-06
32.8042	8.35E-07
33.0688	7.13E-07
33.3333	8.90E-08
