# Supplementary material for: Ultrafast evolution and transient phases of a prototype out-of-equilibrium Mott-Hubbard material
Source: Nat Commun. 2019 Sep 6;10:4034. doi: 10.1038/s41467-019-11743-3 (PMC6731218; doi:10.1038/s41467-019-11743-3)
Supplement: Supplementary file 1 — Source Data [file 41467_2019_11743_MOESM1_ESM.zip › Sample2 Fluence 3,8mJ.csv]

x [THz]	I
0	0.00239813
0.26455	0.0025551
0.529101	0.00057544
0.793651	0.000119339
1.0582	3.60E-05
1.32275	3.87E-05
1.5873	3.13E-05
1.85185	5.37E-05
2.1164	2.98E-06
2.38095	2.27E-05
2.6455	8.40E-06
2.91005	1.48E-05
3.1746	1.23E-05
3.43915	7.09E-06
3.7037	1.28E-05
3.96825	1.52E-05
4.2328	2.82E-05
4.49735	4.01E-06
4.7619	7.14E-06
5.02645	7.80E-06
5.29101	5.22E-08
5.55556	2.41E-05
5.82011	1.40E-05
6.08466	6.10E-06
6.34921	2.12E-05
6.61376	3.50E-05
6.87831	6.98E-05
7.14286	0.000305434
7.40741	0.000692522
7.67196	0.000612143
7.93651	0.000402795
8.20106	7.04E-05
8.46561	3.91E-05
8.73016	1.92E-05
8.99471	7.77E-06
9.25926	1.83E-05
9.52381	6.96E-06
9.78836	1.32E-05
10.0529	1.09E-05
10.3175	4.34E-06
10.582	3.27E-06
10.8466	3.71E-06
11.1111	9.86E-07
11.3757	1.17E-05
11.6402	3.02E-06
11.9048	1.00E-05
12.1693	5.92E-06
12.4339	6.02E-06
12.6984	8.25E-06
12.963	6.85E-06
13.2275	1.47E-06
13.4921	1.06E-05
13.7566	6.66E-06
14.0212	2.48E-06
14.2857	3.66E-06
14.5503	1.65E-06
14.8148	1.37E-05
15.0794	6.03E-06
15.3439	2.75E-06
15.6085	1.22E-06
15.873	9.38E-06
16.1376	5.61E-06
16.4021	5.20E-07
16.6667	2.73E-06
16.9312	4.50E-06
17.1958	1.94E-06
17.4603	4.11E-06
17.7249	3.86E-06
17.9894	3.28E-06
18.254	3.88E-06
18.5185	3.38E-06
18.7831	8.29E-06
19.0476	9.04E-07
19.3122	4.94E-06
19.5767	1.99E-07
19.8413	2.94E-08
20.1058	6.28E-06
20.3704	2.67E-06
20.6349	4.64E-06
20.8995	1.81E-07
21.164	2.92E-08
21.4286	3.27E-06
21.6931	6.01E-07
21.9577	1.60E-07
22.2222	1.06E-05
22.4868	7.97E-06
22.7513	8.16E-06
23.0159	2.50E-06
23.2804	1.59E-06
23.545	2.55E-06
23.8095	3.53E-06
24.0741	9.53E-06
24.3386	2.53E-07
24.6032	3.74E-06
24.8677	2.01E-06
25.1323	4.38E-06
25.3968	6.03E-07
25.6614	3.51E-06
25.9259	5.28E-06
26.1905	2.50E-06
26.455	3.34E-06
26.7196	6.62E-06
26.9841	1.02E-06
27.2487	8.26E-06
27.5132	3.10E-06
27.7778	2.35E-06
28.0423	6.34E-06
28.3069	7.36E-06
28.5714	2.18E-06
28.836	6.72E-06
29.1005	1.57E-05
29.3651	4.33E-06
29.6296	9.43E-06
29.8942	3.57E-07
30.1587	2.50E-06
30.4233	8.06E-07
30.6878	5.29E-06
30.9524	2.58E-07
31.2169	1.04E-06
31.4815	1.31E-05
31.746	1.22E-06
32.0106	3.79E-06
32.2751	1.18E-05
32.5397	2.82E-06
32.8042	4.03E-07
33.0688	2.44E-06
33.3333	4.33E-08
