# Supplementary material for: Ultrafast evolution and transient phases of a prototype out-of-equilibrium Mott-Hubbard material
Source: Nat Commun. 2019 Sep 6;10:4034. doi: 10.1038/s41467-019-11743-3 (PMC6731218; doi:10.1038/s41467-019-11743-3)
Supplement: Supplementary file 1 — Source Data [file 41467_2019_11743_MOESM1_ESM.zip › Sample2 Fluence 3mJ.csv]

x [THz]	I
0	0.00548324
0.207039	0.00267539
0.414079	0.000430002
0.621118	0.000179766
0.828157	0.000140227
1.0352	3.79E-05
1.24224	3.60E-05
1.44928	4.23E-05
1.65631	4.21E-07
1.86335	3.63E-05
2.07039	3.16E-06
2.27743	3.49E-06
2.48447	7.19E-06
2.69151	4.28E-06
2.89855	1.71E-05
3.10559	2.93E-05
3.31263	2.47E-05
3.51967	6.74E-06
3.72671	1.52E-05
3.93375	8.10E-06
4.14079	9.96E-06
4.34783	1.53E-05
4.55487	1.19E-05
4.7619	1.09E-06
4.96894	1.98E-06
5.17598	1.33E-05
5.38302	3.05E-05
5.59006	3.63E-06
5.7971	1.05E-05
6.00414	6.19E-06
6.21118	3.38E-05
6.41822	2.48E-05
6.62526	6.15E-05
6.8323	1.15E-05
7.03934	6.61E-05
7.24638	0.000263464
7.45342	0.000370716
7.66046	0.000348635
7.8675	0.00024857
8.07453	9.34E-05
8.28157	5.96E-05
8.48861	1.97E-05
8.69565	7.15E-06
8.90269	2.16E-05
9.10973	2.78E-05
9.31677	1.35E-05
9.52381	7.20E-06
9.73085	1.24E-05
9.93789	3.49E-06
10.1449	1.01E-05
10.352	1.05E-05
10.559	4.49E-06
10.766	2.68E-06
10.9731	1.90E-06
11.1801	4.88E-07
11.3872	5.54E-06
11.5942	2.28E-06
11.8012	3.45E-06
12.0083	6.52E-06
12.2153	1.81E-06
12.4224	8.33E-07
12.6294	6.34E-06
12.8364	8.12E-07
13.0435	2.88E-07
13.2505	8.64E-06
13.4576	1.20E-06
13.6646	3.12E-06
13.8716	4.39E-07
14.0787	3.87E-06
14.2857	2.47E-06
14.4928	1.99E-07
14.6998	3.28E-07
14.9068	2.70E-06
15.1139	4.49E-06
15.3209	4.22E-07
15.528	2.10E-05
15.735	6.39E-08
15.942	3.18E-06
16.1491	5.11E-06
16.3561	5.28E-06
16.5631	5.47E-06
16.7702	1.26E-06
16.9772	1.04E-06
17.1843	2.43E-06
17.3913	4.65E-06
17.5983	6.62E-06
17.8054	4.21E-06
18.0124	1.31E-05
18.2195	1.53E-06
18.4265	4.23E-06
18.6335	2.34E-06
18.8406	7.85E-06
19.0476	4.02E-06
19.2547	3.42E-06
19.4617	3.86E-06
19.6687	4.02E-06
19.8758	3.24E-06
20.0828	1.54E-06
20.2899	1.95E-06
20.4969	9.09E-06
20.7039	1.64E-07
20.911	3.61E-08
21.118	9.72E-06
21.3251	6.86E-07
21.5321	2.90E-06
21.7391	1.95E-06
21.9462	7.02E-06
22.1532	2.17E-06
22.3602	1.64E-06
22.5673	2.26E-06
22.7743	7.56E-07
22.9814	2.20E-07
23.1884	3.21E-06
23.3954	4.30E-06
23.6025	9.27E-06
23.8095	1.12E-05
24.0166	3.73E-06
24.2236	8.10E-07
24.4306	2.50E-06
24.6377	2.08E-07
24.8447	1.26E-05
25.0518	2.38E-06
25.2588	7.88E-06
25.4658	1.62E-05
25.6729	3.61E-07
25.8799	1.95E-06
26.087	3.05E-06
26.294	1.32E-05
26.501	1.65E-06
26.7081	1.41E-05
26.9151	1.97E-06
27.1222	2.55E-06
27.3292	6.75E-06
27.5362	2.66E-07
27.7433	8.07E-08
27.9503	2.71E-06
28.1574	8.07E-06
28.3644	8.01E-06
28.5714	1.32E-06
28.7785	1.12E-05
28.9855	1.52E-05
29.1925	5.85E-06
29.3996	4.88E-06
29.6066	1.58E-06
29.8137	2.93E-07
30.0207	5.97E-06
30.2277	4.89E-06
30.4348	1.36E-05
30.6418	1.69E-06
30.8489	2.56E-06
31.0559	3.09E-07
31.2629	2.30E-06
31.47	1.29E-05
31.677	3.08E-06
31.8841	7.96E-06
32.0911	1.18E-05
32.2981	1.10E-05
32.5052	4.36E-06
32.7122	2.28E-05
32.9193	1.55E-06
33.1263	2.64E-05
33.3333	8.70E-09
