# Supplementary material for: Ultrafast evolution and transient phases of a prototype out-of-equilibrium Mott-Hubbard material
Source: Nat Commun. 2019 Sep 6;10:4034. doi: 10.1038/s41467-019-11743-3 (PMC6731218; doi:10.1038/s41467-019-11743-3)
Supplement: Supplementary file 1 — Source Data [file 41467_2019_11743_MOESM1_ESM.zip › Sample2 Fluence 8mJ.csv]

x [THz]	I
0	0.00501706
0.26455	0.00567393
0.529101	0.00117394
0.793651	0.000467049
1.0582	0.000138274
1.32275	0.000157947
1.5873	0.000131588
1.85185	0.000125273
2.1164	8.06E-05
2.38095	3.63E-05
2.6455	4.23E-05
2.91005	7.26E-05
3.1746	2.08E-05
3.43915	4.33E-05
3.7037	3.46E-05
3.96825	3.04E-05
4.2328	4.02E-05
4.49735	1.47E-05
4.7619	2.41E-05
5.02645	3.34E-05
5.29101	2.92E-05
5.55556	3.98E-05
5.82011	5.42E-05
6.08466	6.94E-05
6.34921	1.95E-05
6.61376	4.31E-05
6.87831	0.000117145
7.14286	0.000544857
7.40741	0.00109325
7.67196	0.00111891
7.93651	0.000663744
8.20106	0.000203313
8.46561	9.27E-05
8.73016	5.96E-05
8.99471	3.10E-05
9.25926	2.47E-05
9.52381	3.23E-05
9.78836	6.32E-05
10.0529	4.69E-05
10.3175	5.72E-06
10.582	2.09E-05
10.8466	6.47E-06
11.1111	3.43E-06
11.3757	9.12E-06
11.6402	2.42E-05
11.9048	9.16E-06
12.1693	2.07E-06
12.4339	2.00E-06
12.6984	2.11E-05
12.963	1.03E-05
13.2275	4.23E-06
13.4921	3.57E-06
13.7566	6.74E-06
14.0212	5.55E-06
14.2857	9.39E-06
14.5503	1.02E-05
14.8148	1.48E-05
15.0794	6.13E-07
15.3439	5.63E-06
15.6085	1.07E-06
15.873	9.43E-06
16.1376	1.44E-05
16.4021	6.75E-06
16.6667	3.79E-06
16.9312	6.80E-06
17.1958	9.79E-06
17.4603	1.58E-06
17.7249	4.00E-06
17.9894	5.10E-06
18.254	7.42E-06
18.5185	6.43E-06
18.7831	4.76E-06
19.0476	5.58E-07
19.3122	1.30E-05
19.5767	1.15E-07
19.8413	4.98E-06
20.1058	4.68E-06
20.3704	1.47E-05
20.6349	1.78E-06
20.8995	4.93E-07
21.164	6.31E-06
21.4286	1.76E-06
21.6931	6.44E-06
21.9577	3.51E-06
22.2222	4.57E-06
22.4868	2.35E-06
22.7513	3.80E-06
23.0159	4.48E-06
23.2804	1.38E-05
23.545	3.45E-07
23.8095	3.33E-06
24.0741	2.64E-06
24.3386	1.27E-06
24.6032	6.10E-06
24.8677	6.84E-06
25.1323	8.50E-06
25.3968	9.74E-06
25.6614	3.63E-06
25.9259	9.45E-06
26.1905	2.42E-06
26.455	3.41E-06
26.7196	2.16E-06
26.9841	9.85E-07
27.2487	6.48E-06
27.5132	1.02E-05
27.7778	6.42E-06
28.0423	1.37E-06
28.3069	4.43E-06
28.5714	6.19E-06
28.836	5.58E-09
29.1005	9.23E-06
29.3651	9.67E-07
29.6296	3.85E-06
29.8942	1.81E-06
30.1587	5.10E-07
30.4233	2.87E-06
30.6878	2.94E-06
30.9524	4.90E-07
31.2169	6.89E-06
31.4815	6.11E-06
31.746	8.93E-07
32.0106	1.58E-06
32.2751	3.50E-06
32.5397	2.60E-06
32.8042	8.15E-07
33.0688	1.59E-06
33.3333	1.79E-06
