# Supplementary material for: Ultrafast evolution and transient phases of a prototype out-of-equilibrium Mott-Hubbard material
Source: Nat Commun. 2019 Sep 6;10:4034. doi: 10.1038/s41467-019-11743-3 (PMC6731218; doi:10.1038/s41467-019-11743-3)
Supplement: Supplementary file 1 — Source Data [file 41467_2019_11743_MOESM1_ESM.zip › Sample3 Fluence 10mJ.csv]

x [THz]	I
0	7.53E-08
0.208306	0.000231568
0.416611	0.00215779
0.624917	0.00130514
0.833222	0.000944696
1.04153	0.000916298
1.24983	0.000976072
1.45814	0.000784615
1.66644	0.00096818
1.87475	0.000960945
2.08306	0.00103014
2.29136	0.00094172
2.49967	0.00103227
2.70797	0.000578813
2.91628	0.0006508
3.12458	0.000594229
3.33289	0.00054109
3.5412	0.00046117
3.7495	0.000620504
3.95781	0.000647912
4.16611	0.000885673
4.37442	0.00109023
4.58272	0.00102791
4.79103	0.00107852
4.99933	0.00113779
5.20764	0.00100956
5.41595	0.00135536
5.62425	0.00150385
5.83256	0.00187268
6.04086	0.00232499
6.24917	0.00310832
6.45747	0.00478596
6.66578	0.0072389
6.87408	0.011663
7.08239	0.0183689
7.2907	0.0194012
7.499	0.0134396
7.70731	0.00747121
7.91561	0.00435827
8.12392	0.00264488
8.33222	0.00176905
8.54053	0.00129202
8.74884	0.000914497
8.95714	0.000710345
9.16545	0.000532961
9.37375	0.000288633
9.58206	0.000373229
9.79036	0.000321696
9.99867	0.00015326
10.207	0.000257106
10.4153	0.000185766
10.6236	0.00011958
10.8319	0.000171789
11.0402	0.000104111
11.2485	8.80E-05
11.4568	5.68E-05
11.6651	4.62E-05
11.8734	7.04E-05
12.0817	6.99E-05
12.29	4.91E-05
12.4983	4.96E-05
12.7066	5.02E-05
12.9149	1.64E-05
13.1233	2.53E-05
13.3316	2.95E-05
13.5399	2.10E-05
13.7482	3.40E-05
13.9565	2.00E-05
14.1648	3.94E-05
14.3731	4.02E-05
14.5814	2.19E-05
14.7897	3.49E-05
14.998	1.27E-05
15.2063	4.88E-05
15.4146	6.43E-05
15.6229	5.38E-05
15.8312	1.07E-05
16.0395	1.23E-05
16.2478	9.63E-06
16.4561	7.37E-07
16.6644	3.12E-06
16.8728	2.60E-05
17.0811	5.66E-06
17.2894	1.38E-05
17.4977	2.36E-06
17.706	1.38E-05
17.9143	2.37E-06
18.1226	1.83E-05
18.3309	6.60E-06
18.5392	9.29E-06
18.7475	3.60E-06
18.9558	3.33E-06
19.1641	1.28E-05
19.3724	1.35E-05
19.5807	1.03E-05
19.789	9.69E-06
19.9973	7.65E-06
20.2056	3.68E-06
20.4139	1.55E-06
20.6223	2.45E-06
20.8306	1.24E-05
21.0389	2.04E-06
21.2472	7.66E-06
21.4555	2.20E-06
21.6638	1.01E-05
21.8721	5.50E-06
22.0804	1.65E-06
22.2887	6.26E-06
22.497	2.94E-06
22.7053	2.05E-06
22.9136	2.69E-06
23.1219	1.44E-06
23.3302	1.32E-06
23.5385	4.13E-06
23.7468	3.21E-06
23.9551	1.46E-06
24.1635	8.79E-07
24.3718	8.45E-07
24.5801	9.42E-06
24.7884	3.78E-06
24.9967	4.32E-06
25.205	1.74E-07
25.4133	9.69E-07
25.6216	3.73E-06
25.8299	3.08E-07
26.0382	2.61E-06
26.2465	1.18E-06
26.4548	8.48E-07
26.6631	3.80E-07
26.8714	5.86E-06
27.0797	8.20E-06
27.288	8.06E-07
27.4963	6.38E-07
27.7046	7.04E-06
27.913	2.49E-06
28.1213	4.02E-06
28.3296	1.17E-08
28.5379	1.17E-06
28.7462	5.32E-08
28.9545	4.23E-06
29.1628	3.22E-06
29.3711	1.52E-06
29.5794	1.26E-06
29.7877	1.36E-06
29.996	3.60E-06
30.2043	1.16E-07
30.4126	1.30E-06
30.6209	1.68E-06
30.8292	7.09E-07
31.0375	1.33E-06
31.2458	1.68E-06
31.4541	8.87E-06
31.6625	6.60E-06
31.8708	5.76E-06
32.0791	4.19E-07
32.2874	9.47E-08
32.4957	2.35E-06
32.704	9.08E-08
32.9123	7.11E-06
33.1206	8.32E-07
33.3289	3.10E-06
33.5372	1.85E-06
33.7455	1.77E-06
33.9538	2.64E-06
34.1621	2.87E-06
34.3704	1.12E-07
34.5787	1.44E-06
34.787	7.39E-07
34.9953	1.32E-06
35.2036	9.36E-07
35.412	5.30E-07
35.6203	2.31E-06
35.8286	4.46E-06
36.0369	1.10E-06
36.2452	1.23E-06
36.4535	2.33E-08
36.6618	2.17E-06
