# Supplementary material for: Ultrafast evolution and transient phases of a prototype out-of-equilibrium Mott-Hubbard material
Source: Nat Commun. 2019 Sep 6;10:4034. doi: 10.1038/s41467-019-11743-3 (PMC6731218; doi:10.1038/s41467-019-11743-3)
Supplement: Supplementary file 1 — Source Data [file 41467_2019_11743_MOESM1_ESM.zip › Sample3 Fluence 2,93mJ.csv]

x [THz]	I
9.34E-05	9.34E-05
0.000266378	0.000266378
0.000304399	0.000304399
4.53E-05	4.53E-05
7.45E-05	7.45E-05
4.74E-05	4.74E-05
3.66E-05	3.66E-05
2.54E-05	2.54E-05
3.24E-05	3.24E-05
1.89E-05	1.89E-05
6.60E-06	6.60E-06
9.26E-05	9.26E-05
2.10E-05	2.10E-05
1.59E-05	1.59E-05
2.58E-05	2.58E-05
8.61E-05	8.61E-05
0.000143863	0.000143863
3.27E-05	3.27E-05
0.000118788	0.000118788
2.75E-05	2.75E-05
0.000102706	0.000102706
0.000121376	0.000121376
0.000114327	0.000114327
0.000123203	0.000123203
0.000167595	0.000167595
0.000243571	0.000243571
0.000322662	0.000322662
0.000286866	0.000286866
0.000471275	0.000471275
0.000610048	0.000610048
0.000864233	0.000864233
0.00128771	0.00128771
0.00180387	0.00180387
0.003734	0.003734
0.00614956	0.00614956
0.00649405	0.00649405
0.00496415	0.00496415
0.00272139	0.00272139
0.0014833	0.0014833
0.000956971	0.000956971
0.000726493	0.000726493
0.000416005	0.000416005
0.000306628	0.000306628
0.000236828	0.000236828
0.000287804	0.000287804
0.00016164	0.00016164
0.000191417	0.000191417
0.000116769	0.000116769
0.000139757	0.000139757
7.85E-05	7.85E-05
0.000109295	0.000109295
5.15E-05	5.15E-05
3.99E-05	3.99E-05
5.73E-05	5.73E-05
6.85E-05	6.85E-05
1.74E-05	1.74E-05
5.91E-05	5.91E-05
5.45E-05	5.45E-05
2.32E-05	2.32E-05
1.81E-05	1.81E-05
4.56E-05	4.56E-05
2.27E-05	2.27E-05
8.01E-06	8.01E-06
3.34E-05	3.34E-05
1.52E-05	1.52E-05
1.35E-05	1.35E-05
5.57E-06	5.57E-06
4.57E-05	4.57E-05
7.51E-06	7.51E-06
3.59E-06	3.59E-06
1.24E-05	1.24E-05
8.53E-06	8.53E-06
6.39E-06	6.39E-06
1.09E-05	1.09E-05
2.09E-05	2.09E-05
1.51E-05	1.51E-05
1.66E-05	1.66E-05
3.79E-06	3.79E-06
1.01E-05	1.01E-05
3.91E-05	3.91E-05
1.70E-06	1.70E-06
9.77E-06	9.77E-06
1.22E-05	1.22E-05
3.32E-06	3.32E-06
1.40E-05	1.40E-05
8.61E-06	8.61E-06
9.37E-06	9.37E-06
5.35E-06	5.35E-06
6.89E-06	6.89E-06
1.69E-05	1.69E-05
5.42E-06	5.42E-06
1.40E-08	1.40E-08
8.60E-06	8.60E-06
1.76E-06	1.76E-06
1.09E-05	1.09E-05
4.09E-06	4.09E-06
9.93E-06	9.93E-06
1.11E-05	1.11E-05
6.85E-06	6.85E-06
1.33E-05	1.33E-05
3.53E-06	3.53E-06
1.56E-06	1.56E-06
4.69E-06	4.69E-06
3.31E-06	3.31E-06
6.05E-08	6.05E-08
6.28E-06	6.28E-06
2.96E-06	2.96E-06
9.87E-06	9.87E-06
1.72E-06	1.72E-06
6.03E-06	6.03E-06
2.24E-07	2.24E-07
4.79E-06	4.79E-06
8.06E-06	8.06E-06
1.23E-06	1.23E-06
2.18E-06	2.18E-06
1.32E-06	1.32E-06
8.96E-06	8.96E-06
1.44E-06	1.44E-06
7.18E-06	7.18E-06
2.69E-06	2.69E-06
4.68E-07	4.68E-07
3.43E-06	3.43E-06
1.43E-06	1.43E-06
9.63E-06	9.63E-06
4.17E-06	4.17E-06
5.63E-06	5.63E-06
1.41E-06	1.41E-06
2.16E-06	2.16E-06
6.22E-06	6.22E-06
1.56E-06	1.56E-06
2.67E-06	2.67E-06
1.35E-06	1.35E-06
3.25E-06	3.25E-06
2.42E-06	2.42E-06
4.00E-06	4.00E-06
1.12E-06	1.12E-06
2.50E-06	2.50E-06
2.80E-07	2.80E-07
3.15E-06	3.15E-06
1.04E-08	1.04E-08
5.10E-07	5.10E-07
1.05E-06	1.05E-06
1.36E-07	1.36E-07
2.57E-06	2.57E-06
2.52E-07	2.52E-07
1.44E-06	1.44E-06
2.01E-07	2.01E-07
1.48E-06	1.48E-06
6.67E-07	6.67E-07
3.95E-06	3.95E-06
5.85E-06	5.85E-06
3.55E-06	3.55E-06
1.97E-06	1.97E-06
6.61E-07	6.61E-07
3.63E-07	3.63E-07
8.84E-06	8.84E-06
5.36E-07	5.36E-07
6.79E-07	6.79E-07
4.00E-07	4.00E-07
5.65E-06	5.65E-06
1.05E-06	1.05E-06
5.34E-06	5.34E-06
4.18E-07	4.18E-07
2.60E-06	2.60E-06
3.92E-08	3.92E-08
2.54E-06	2.54E-06
1.29E-06	1.29E-06
4.66E-08	4.66E-08
3.54E-06	3.54E-06
3.11E-06	3.11E-06
3.56E-07	3.56E-07
8.79E-06	8.79E-06
1.30E-06	1.30E-06
