# Supplementary material for: Ultrafast evolution and transient phases of a prototype out-of-equilibrium Mott-Hubbard material
Source: Nat Commun. 2019 Sep 6;10:4034. doi: 10.1038/s41467-019-11743-3 (PMC6731218; doi:10.1038/s41467-019-11743-3)
Supplement: Supplementary file 1 — Source Data [file 41467_2019_11743_MOESM1_ESM.zip › Sample3 Fluence 7,66mJ.csv]

x [THz]	I
4.29E-06	4.29E-06
0.00030192	0.00030192
0.000225668	0.000225668
0.000179082	0.000179082
0.00013549	0.00013549
5.23E-06	5.23E-06
0.000121067	0.000121067
8.32E-06	8.32E-06
5.66E-05	5.66E-05
0.000142748	0.000142748
7.63E-06	7.63E-06
7.41E-05	7.41E-05
0.00019035	0.00019035
0.00010639	0.00010639
0.000171325	0.000171325
7.87E-05	7.87E-05
0.000194736	0.000194736
0.000142107	0.000142107
8.81E-05	8.81E-05
0.000146307	0.000146307
0.000234288	0.000234288
0.000286529	0.000286529
0.000357285	0.000357285
0.000342916	0.000342916
0.000487213	0.000487213
0.000498605	0.000498605
0.000787764	0.000787764
0.000965962	0.000965962
0.00123687	0.00123687
0.00153078	0.00153078
0.00237619	0.00237619
0.00332025	0.00332025
0.0054614	0.0054614
0.00918766	0.00918766
0.0142626	0.0142626
0.015359	0.015359
0.0113733	0.0113733
0.00733509	0.00733509
0.00414607	0.00414607
0.0027363	0.0027363
0.00209213	0.00209213
0.00143347	0.00143347
0.00106487	0.00106487
0.000979719	0.000979719
0.00071961	0.00071961
0.000669206	0.000669206
0.000456366	0.000456366
0.000424193	0.000424193
0.000356347	0.000356347
0.00036808	0.00036808
0.000445161	0.000445161
0.00021539	0.00021539
0.000228459	0.000228459
0.000260938	0.000260938
0.000228191	0.000228191
0.000234922	0.000234922
0.000174085	0.000174085
0.000153987	0.000153987
0.000146409	0.000146409
0.000129804	0.000129804
7.40E-05	7.40E-05
0.000126929	0.000126929
9.37E-05	9.37E-05
8.47E-05	8.47E-05
8.06E-05	8.06E-05
7.83E-05	7.83E-05
6.89E-05	6.89E-05
9.22E-05	9.22E-05
4.41E-05	4.41E-05
4.00E-05	4.00E-05
8.27E-05	8.27E-05
7.96E-05	7.96E-05
9.03E-05	9.03E-05
6.67E-05	6.67E-05
8.62E-05	8.62E-05
5.56E-05	5.56E-05
6.65E-05	6.65E-05
5.29E-05	5.29E-05
9.94E-05	9.94E-05
4.08E-05	4.08E-05
6.42E-05	6.42E-05
5.18E-05	5.18E-05
4.85E-05	4.85E-05
5.92E-05	5.92E-05
2.41E-05	2.41E-05
2.76E-05	2.76E-05
4.00E-05	4.00E-05
5.91E-05	5.91E-05
3.71E-05	3.71E-05
3.87E-05	3.87E-05
3.22E-05	3.22E-05
7.93E-05	7.93E-05
4.12E-05	4.12E-05
2.41E-05	2.41E-05
2.39E-05	2.39E-05
1.17E-05	1.17E-05
4.25E-05	4.25E-05
4.22E-05	4.22E-05
4.46E-05	4.46E-05
2.16E-05	2.16E-05
1.44E-05	1.44E-05
3.45E-05	3.45E-05
3.30E-05	3.30E-05
2.21E-05	2.21E-05
1.89E-05	1.89E-05
3.55E-05	3.55E-05
2.09E-05	2.09E-05
1.42E-05	1.42E-05
3.32E-05	3.32E-05
3.64E-05	3.64E-05
1.24E-05	1.24E-05
2.92E-05	2.92E-05
1.44E-05	1.44E-05
1.62E-05	1.62E-05
2.00E-05	2.00E-05
1.87E-05	1.87E-05
2.75E-05	2.75E-05
2.17E-05	2.17E-05
2.90E-05	2.90E-05
3.27E-05	3.27E-05
1.31E-05	1.31E-05
1.09E-05	1.09E-05
3.62E-05	3.62E-05
2.80E-05	2.80E-05
8.92E-06	8.92E-06
2.70E-05	2.70E-05
2.60E-05	2.60E-05
1.64E-05	1.64E-05
1.54E-05	1.54E-05
7.93E-06	7.93E-06
1.09E-05	1.09E-05
2.28E-05	2.28E-05
1.59E-05	1.59E-05
2.79E-05	2.79E-05
2.93E-05	2.93E-05
2.11E-05	2.11E-05
1.55E-05	1.55E-05
1.58E-05	1.58E-05
1.23E-05	1.23E-05
1.42E-05	1.42E-05
1.93E-05	1.93E-05
2.45E-05	2.45E-05
1.64E-05	1.64E-05
1.55E-05	1.55E-05
1.90E-05	1.90E-05
1.11E-05	1.11E-05
1.79E-05	1.79E-05
1.32E-05	1.32E-05
2.48E-05	2.48E-05
1.68E-05	1.68E-05
2.72E-05	2.72E-05
1.31E-05	1.31E-05
1.46E-05	1.46E-05
1.38E-05	1.38E-05
1.64E-05	1.64E-05
2.72E-05	2.72E-05
1.08E-05	1.08E-05
1.54E-05	1.54E-05
1.75E-05	1.75E-05
1.61E-05	1.61E-05
1.65E-05	1.65E-05
8.32E-06	8.32E-06
2.08E-05	2.08E-05
8.59E-06	8.59E-06
1.26E-05	1.26E-05
8.85E-06	8.85E-06
1.01E-05	1.01E-05
1.32E-05	1.32E-05
1.74E-05	1.74E-05
1.99E-05	1.99E-05
1.42E-05	1.42E-05
2.15E-05	2.15E-05
3.40E-06	3.40E-06
