# Supplementary material for: Ultrafast evolution and transient phases of a prototype out-of-equilibrium Mott-Hubbard material
Source: Nat Commun. 2019 Sep 6;10:4034. doi: 10.1038/s41467-019-11743-3 (PMC6731218; doi:10.1038/s41467-019-11743-3)
Supplement: Supplementary file 1 — Source Data [file 41467_2019_11743_MOESM1_ESM.zip › File information.txt]

Each file contains the Fourier transform data used in Figure 2 of the manuscript. 
The file name specifies the sample and the fluence (in mJ/cm^2).
Each file contains two columns, corresponding to the frequency values (in THz) and the Fourier transform intensity (arb units). 
